# Supplementary material for: CREB1 Is Involved in miR-134-5p-Mediated Endometrial Stromal Cell Proliferation, Apoptosis, and Autophagy
Source: Cells. 2023 Oct 31;12(21):2554. doi: 10.3390/cells12212554 (PMC10649013; doi:10.3390/cells12212554)
Supplement: Supplementary file 1 [file cells-12-02554-s001.zip]

Archive with 2 entries (2 files):
- Supplementary figures.pdf
- Supplementary tables 2023.7.30.xlsx
