# Supplementary material for: CREB1 Is Involved in miR-134-5p-Mediated Endometrial Stromal Cell Proliferation, Apoptosis, and Autophagy
Source: Cells. 2023 Oct 31;12(21):2554. doi: 10.3390/cells12212554 (PMC10649013; doi:10.3390/cells12212554)
Supplement: Supplementary file 1 [file cells-12-02554-s001.zip › Supplementary tables 2023.7.30.xlsx]

## Sheet: Supplementary Table S1
Supplementary Table S1 Analysis of DEGs in LP_HBB VS LP_LBB group
gene_name	LP_HBB1	LP_HBB2	LP_HBB3	LP_HBB4	LP_LBB1	LP_LBB2	LP_LBB3	LP_LBB4	FC	pval	regulation
RGS17	0.0001	0.0001	0.0001	0.0001	0.017183	0.501391	0.074708	1.08628	4198.905	2.84548e-08	up
LOC114110455	0.0507362	0.0677795	0.106211	0.109659	0.108169	0.715701	0.840051	0.825024	7.44333	1.03368e-07	up
LOC114109580	0.0001	0.0001	0.0001	0.0001	0.0001	0.0343212	2.1492	19.8313	55037.4	6.42681e-07	up
DES	1.68736	2.58773	3.23625	7.56111	9.60975	43.7227	11.5989	151.687	14.3718	9.96855e-07	up
CHRDL2	0.00458867	0.00473068	0.0107751	0.0383553	0.0114324	0.514929	0.0736792	3.50596	70.2484	1.69459e-06	up
MYH11	1.90535	4.88769	5.99651	7.49356	7.68034	56.1851	11.6085	170.652	12.1345	3.88585e-06	up
ACTG2	0.663306	2.21629	1.26186	1.9099	1.99623	37.9674	1.35239	153.821	32.2468	5.26778e-06	up
JPH2	0.108332	0.255993	0.394118	0.312284	0.378864	5.07601	0.599718	17.3263	21.8364	5.42027e-06	up
CNN1	0.419436	0.490697	0.508376	0.769067	0.803252	6.28508	0.743435	26.5921	15.7361	7.50076e-06	up
TAGLN	0.983505	1.65664	1.21925	3.5585	3.10083	6.86087	6.18419	31.4322	6.41397	2.64269e-05	up
ADCY8	0.0312296	0.0781108	0.0205518	0.0974186	0.160341	0.346007	0.188459	1.79288	10.944	2.76357e-05	up
LOC101105860	0.0397715	0.30245	0.510213	0.100467	1.53715	2.7885	6.32525	0.333258	11.5271	3.22007e-05	up
LOC114112676	8.16841	3.59943	2.14698	1.95734	3.73803	7.39646	51.1389	129.768	12.0992	3.32141e-05	up
PRUNE2	24.8644	12.6442	61.1556	51.1245	29.9774	535.551	44.9857	1701.04	15.4321	3.84835e-05	up
KCNG4	0.53382	0.721696	0.325483	0.93593	0.754442	7.57409	0.967973	13.0286	8.86998	3.93502e-05	up
CNR1	1.23463	2.18393	0.269912	9.6644	12.3858	18.3329	42.9108	70.1954	10.7711	3.93547e-05	up
HMCN2	0.815584	0.306007	1.08624	0.645416	2.06816	8.95537	0.348086	23.0812	12.0749	5.49081e-05	up
LOC114118749	0.0001	0.0001	0.0001	0.0001	0.630574	0.0001	0.665344	0.0001	3240.3	6.96771e-05	up
WFDC1	6.32388	5.51257	4.19935	8.36396	7.03951	19.3475	18.715	56.6553	4.17042	9.20883e-05	up
DPT	4.32054	5.37297	9.35893	11.7366	9.98734	44.9777	19.4767	96.9837	5.56775	9.57958e-05	up
MYOCD	0.135072	0.209214	0.387622	0.271145	0.371125	1.39225	0.495405	5.47392	7.70916	0.000145441	up
ACTA2	6.08199	10.6885	8.4562	17.6226	15.1722	32.3272	23.6439	116.704	4.38391	0.000168163	up
GEM	1.65258	1.70318	1.21581	3.84035	3.1886	6.99942	5.4022	18.7073	4.07726	0.000189326	up
PLIN4	0.0618897	0.049583	0.0682589	0.0593829	0.043054	0.524246	0.0487572	2.76159	14.1257	0.000237011	up
LOC105607906	0.106665	0.514694	0.157564	0.0001	0.406433	4.76587	0.101629	19.315	31.5638	0.000239189	up
STXBP5L	0.0836599	0.0647802	0.0498354	0.117989	0.0397981	0.564773	0.188759	2.2802	9.71825	0.000252194	up
LRRFIP1	31.0443	38.7792	16.6623	18.5962	116.165	41.4682	54.3533	122.369	3.18186	0.000286144	up
EPHA10	0.0001	0.004977	0.0001	0.006609	0.013864	0.200962	0.0001	0.505115	61.0929	0.00029276	up
LOC114114966	0.0001	0.088995	0.053401	0.061064	0.161532	0.225536	1.47404	0.631711	12.2461	0.000297956	up
KCNMB1	0.364967	0.35951	0.576481	0.51848	0.51442	2.57059	0.490643	7.25876	5.95481	0.000299029	up
LMOD1	0.32792	0.369039	0.480528	0.351533	0.510093	1.47152	0.799717	3.36949	4.02272	0.000301012	up
PCP4L1	0.77258	1.25129	0.666973	0.795982	1.03578	3.43531	2.23932	14.4711	6.07473	0.000423215	up
BICD1	0.577884	0.79736	0.865876	0.557592	0.876232	5.04641	0.866789	10.7709	6.27442	0.000491245	up
LOC101123341	0.125822	0.337428	0.267243	0.353169	0.178051	2.20277	0.472341	5.26861	7.49474	0.000562456	up
C1QTNF3	0.110716	0.0313927	0.132902	0.392874	0.507994	0.683094	1.65383	0.480553	4.9791	0.000581255	up
FBXO32	100.396	94.8436	125.029	149.247	138.623	315.915	233.817	796.577	3.16269	0.000591162	up
B3GALT5	0.346905	0.60973	0.223759	0.565499	4.29383	2.10504	0.6769	2.40186	5.42852	0.000609564	up
RIMS1	0.0669781	0.058306	0.0767281	0.300796	0.191284	0.212917	1.05088	1.17578	5.23235	0.000727472	up
NRXN1	0.0328029	0.0815688	0.0633685	0.022071	0.045235	0.204535	0.19107	0.888289	6.65193	0.000728123	up
TPM2	5.1112	5.93915	6.4769	8.71788	8.48327	18.5569	11.6544	46.1456	3.23261	0.000763462	up
RYR3	5.66314	13.8341	3.49886	6.1756	15.4101	27.784	7.40141	158.498	7.16769	0.000773574	up
ARRDC2	30.2383	25.6507	41.1275	15.5309	74.7497	150.907	52.029	54.7194	2.95346	0.000905316	up
LOC101104028	0.037414	0.054095	0.068329	0.079486	0.150281	0.089741	0.440231	0.327049	4.20895	0.00103903	up
MASP1	0.0255309	0.0001	0.0152989	0.0297904	0.0180659	0.320071	0.0557709	0.419034	11.4952	0.00105385	up
PTGFR	0.707347	1.42084	2.15911	1.67665	1.46297	4.61692	6.15816	12.9817	4.2287	0.00120008	up
TRPM8	0.0001	0.0001	0.060153	0.0908464	0.140591	0.138316	0.500301	1.31104	13.8244	0.00129352	up
PDLIM3	3.56046	7.87326	5.95577	5.4786	7.72876	18.971	6.59204	60.2647	4.09114	0.00130994	up
LOC114117604	0.417341	0.522819	0.498366	0.83304	0.763333	2.12455	5.6121	0.813753	4.10014	0.00132293	up
CHRM3	0.0288978	0.0142646	0.0295834	0.155429	0.108803	0.230771	0.162537	0.769723	5.57394	0.00137685	up
LOC114114896;MIR143	38.5773	51.8112	44.5999	104.438	79.0767	117.534	135.876	380.871	2.97944	0.00141816	up
RBM24	0.251829	0.247568	0.239098	0.943346	0.428386	1.3354	2.08529	2.3046	3.65888	0.00159008	up
NPTX1	2.27837	3.10295	2.67149	3.43845	2.42507	11.0957	3.70523	37.7251	4.782	0.00162032	up
PLN	0.0524322	0.0750326	0.0845676	0.0845766	0.0898932	0.179889	0.180944	0.422944	2.94553	0.0016857	up
LOC114110526	10.2855	13.292	11.5742	12.3894	33.2894	34.1841	26.4073	28.2304	2.56854	0.00169676	up
RSPO3	2.41717	3.24372	2.49553	7.50944	4.32124	14.0963	4.7317	63.007	5.49961	0.00179044	up
DKK2	0.0400712	0.0400942	0.0603957	0.0965517	0.0767412	0.117536	0.483114	0.295144	4.10157	0.00181951	up
FLNA	11.5462	14.1933	11.6209	19.9376	17.9626	28.3514	28.2592	68.9995	2.50572	0.00193902	up
LOC101107970	0.0384227	0.0318209	0.262687	0.137056	0.369187	0.534457	3.28913	0.0243401	8.97285	0.00195089	up
TSPAN2	0.469941	0.408711	0.505779	0.695259	0.772346	1.62612	0.933873	4.18742	3.61581	0.00204624	up
RSPO1	0.0319735	0.0372532	0.0294146	0.0757536	0.0259511	0.178314	0.0761137	0.609947	5.10523	0.00210018	up
FOXP2	0.006821	0.019011	0.017396	0.182446	0.051575	0.311749	0.391939	0.962119	7.61001	0.00214082	up
LOC105604171	0.541283	1.13611	2.71051	1.14258	3.74907	17.6368	0.841247	6.93044	5.27216	0.00219562	up
LOC101107282	0.070425	0.156273	0.16312	0.28423	0.18468	0.279591	1.67487	0.532696	3.96386	0.00236966	up
LOC114108698	0.108483	0.082539	0.080947	0.288583	0.135298	0.299981	1.27912	0.766454	4.42573	0.00241258	up
ITGA8	1.70624	3.11221	3.11332	6.70145	6.37429	7.35531	7.85426	24.8072	3.17025	0.00257327	up
SFMBT2	55.633	59.7488	45.0891	66.2359	98.6288	96.7408	190.171	121.39	2.23606	0.00259475	up
ASB2	0.0001	0.652534	0.0001	0.135889	0.516892	3.39762	0.245644	10.3056	18.3431	0.00272633	up
LOC101117703	0.583365	0.146079	0.566582	0.0434225	3.05647	1.43389	0.939423	0.865936	4.70024	0.00279116	up
THBS4	0.0785737	0.515175	0.134684	0.395428	0.10892	1.17564	0.136685	10.3461	10.4704	0.00282067	up
LDB3	0.00699727	0.0427203	0.076252	0.0247215	0.109129	0.140921	0.135985	0.406924	5.26215	0.00283961	up
LOC101112483	0.00485568	0.00106728	0.0001	0.0001	0.0336427	0.138596	0.000514452	0.000498714	28.2955	0.00327874	up
P2RX1	0.216495	0.276719	0.216203	0.296095	0.215477	1.10576	0.249912	3.17192	4.71707	0.00330957	up
PRTG	0.0001	0.008498	0.0001	0.126499	0.047736	0.209967	1.33583	0.422069	14.9086	0.00333343	up
MYLK	52.8832	100.862	59.7345	204.536	126.477	175.402	274.912	625.579	2.87638	0.00342488	up
RHOB	0.89046	1.02423	1.1106	1.4732	1.38899	2.10765	2.3955	4.18857	2.24092	0.00354399	up
LOC101111596	0.299558	0.231647	0.275813	0.0947133	1.71018	1.56985	0.595648	0.243119	4.56765	0.00374139	up
LOC114114964	0.0001	0.109756	0.028172	0.038735	0.029499	0.266708	0.829562	0.426971	8.7843	0.00380832	up
LOC101120749	0.10965	0.065331	0.087851	0.236598	0.106011	0.28497	0.882836	0.650643	3.85331	0.00386131	up
RSPO2	0.00260302	0.00650026	0.0133513	0.0001	0.0892475	0.00227007	0.263997	0.00238536	15.8682	0.00387203	up
FNBP1	6.31726	6.84883	6.94814	8.85072	10.4686	10.6624	14.0693	31.4786	2.30205	0.00391261	up
NRP2	19.7556	28.83	16.6568	24.4777	30.9933	49.1282	30.1536	143.296	2.82625	0.00396434	up
SDHAF4	76.3078	33.2292	20.9717	19.9806	208.46	78.9982	79.2403	97.6458	3.08556	0.00398683	up
LOC105612674;LOC114109707;LOC114109708	1.18933	1.5521	4.7116	0.774081	4.92773	7.41976	4.56245	7.00995	2.90745	0.00410139	up
ACTA1	0.133904	0.0184336	0.0001	0.0001	0.0378652	0.497365	0.040198	2.56675	20.5993	0.00412278	up
CDR1	21.3928	41.5617	58.1942	86.7606	49.0072	155.274	82.0997	429.503	3.44325	0.00447814	up
ENOX1	3.06096	4.59169	2.9486	10.6622	10.1388	7.0481	45.6935	22.954	4.0367	0.00464622	up
SLC51B	0.0428336	0.0440256	0.0782788	0.131395	0.138816	0.162942	0.29882	0.471125	3.61411	0.00467549	up
LOC114111301	0.0860486	0.140966	0.0734596	0.126598	0.206297	0.0827176	0.151597	1.61065	4.80307	0.00489862	up
MAMDC2	0.711254	0.706431	0.86019	0.674718	0.722934	1.44019	1.6216	5.92044	3.28699	0.00502682	up
LOC101103178	0.557597	0.940125	0.212603	0.104899	1.27417	1.57531	1.89502	1.13856	3.24096	0.00505	up
DGKH	32.1241	41.4362	30.4465	62.1341	51.7598	80.8321	96.0203	156.518	2.31809	0.00524528	up
PLXNA4	0.025417	0.030571	0.070598	0.340288	0.200401	0.197202	0.738548	0.901616	4.3647	0.00533406	up
LOC114112698	0.0001	0.0001	0.0108524	0.00330874	0.130588	0.0001	0.133896	0.00547217	18.8047	0.00549762	up
NTNG1	0.722116	0.179342	0.411108	0.742258	0.433726	1.41435	1.73666	4.7042	4.03389	0.00561434	up
MYL9	11.4326	17.1889	8.84011	14.6455	13.1834	28.2151	16.1704	89.1853	2.81639	0.00586394	up
MSRB3	8.32606	10.0975	8.63623	19.2793	15.7648	17.7965	27.7667	41.2746	2.21417	0.00589887	up
KIAA1257	137.242	138.339	118.293	145.068	269.626	395.734	237.34	217.316	2.07817	0.00645066	up
GJC1	0.670124	1.47264	0.153419	0.555106	1.34198	1.59123	1.99143	3.33866	2.8981	0.00702707	up
LTBP1	18.4055	17.0769	23.7412	48.1961	42.9112	37.7203	51.3812	119.145	2.3381	0.0071577	up
ZEB1	5.44328	10.9537	11.7203	10.3545	20.243	10.7605	37.616	16.603	2.2152	0.00734548	up
CLDN1	0.0266423	0.0285568	0.00958174	0.0168303	0.0429465	0.0827683	0.0197068	0.182619	4.01955	0.00742211	up
PCDH7	0.455341	0.690875	0.310527	2.33628	0.384036	1.49718	5.54522	7.99081	4.06463	0.00771197	up
RBPMS2	0.19395	0.191698	0.228891	0.214079	0.270127	0.562975	0.249162	1.34524	2.92959	0.00804765	up
CRABP1	3.27755	6.98114	6.36756	6.18289	3.90319	19.7329	10.209	38.4077	3.16772	0.00810283	up
CD55	1.29002	1.64908	1.67565	2.51003	3.77446	2.83948	6.8552	2.99185	2.31038	0.00811134	up
LOC101112335;LOC105605975	11.5701	16.24	9.66922	22.859	21.7712	26.1531	28.9313	61.3443	2.29042	0.00819382	up
LOC101121216	0.251699	0.217887	0.313324	0.826862	0.996219	2.29709	1.26038	0.806474	3.32977	0.00823858	up
LOC105604063	0.025895	0.0585474	0.0106112	0.0769439	0.0730431	0.246612	0.150783	0.2454	4.16191	0.00841353	up
NUGGC	0.198302	0.287034	0.228335	0.402437	0.296645	0.15198	3.41584	0.925475	4.29164	0.00863443	up
TGFB1I1	12.0772	16.1105	12.3905	20.8992	19.4435	26.5877	34.9088	57.5885	2.25332	0.0088952	up
THSD7A	29.3459	29.0696	24.0558	158.477	77.1407	39.8631	1044.96	54.5037	5.04866	0.00901661	up
CYTH3	0.960615	0.739761	0.61985	1.46166	2.27396	0.842256	3.25339	2.64056	2.38246	0.00936354	up
GFAP	0.0001	0.91892	0.0001	0.859552	19.5552	0.0001	0.979093	12.5049	18.5752	0.0093657	up
LOC105605968	0.582099	0.927154	0.409216	0.513227	2.19625	1.12775	0.252919	5.93694	3.91243	0.00937898	up
ADAM11	0.082512	0.047526	0.042099	0.092346	0.091484	0.321467	0.041379	0.72591	4.46244	0.00961464	up
LOC106990143	0.6062	0.837684	1.22605	1.09937	0.899391	1.85572	2.92148	2.46495	2.15996	0.00971295	up
LOC114113791	2.89315	4.07694	1.37129	0.898409	1.46571	18.2644	3.44094	10.2512	3.61722	0.00975949	up
CDH3	2.67117	4.65011	2.55167	6.17423	4.92996	6.39334	10.1262	19.0305	2.52256	0.010017	up
VAT1L	0.0528428	0.0765909	0.0121556	0.643214	0.246345	0.62549	2.71879	0.674244	5.43431	0.0104342	up
LOC114114036	3.57446	3.19564	3.85204	1.92729	19.2675	1.31225	12.9841	5.74491	3.13231	0.0104971	up
LOC114116932	0.48329	0.819347	0.371269	0.866151	0.951956	2.95941	1.5801	1.29728	2.67267	0.0105756	up
KCNN3	1.26115	1.52223	1.90003	3.35382	3.12179	2.53584	9.76591	3.35044	2.33588	0.0106295	up
PTGER3	0.230569	0.626274	0.322299	0.97172	0.164961	0.913987	3.36277	4.05312	3.9495	0.010738	up
ADRA2A	3.63378	7.11002	4.10328	7.68823	9.56148	11.8854	7.11831	26.2297	2.43151	0.0110792	up
ADGRF4	0.249404	0.0326809	0.0641498	0.0384073	0.25926	2.08622	0.0430228	0.106002	6.48527	0.0112172	up
MAPK4	0.021574	0.04925	0.053423	0.0001	0.037755	0.176194	0.039011	0.620007	7.02041	0.0112882	up
ADGRG2	0.048293	0.049772	0.026711	0.044326	0.053643	0.201787	0.215089	0.127549	3.53673	0.0113907	up
SLIT2	33.0388	31.6815	34.3237	96.0229	52.2503	66.855	265.638	94.0861	2.45469	0.0118031	up
LOC114116666	0.0200314	0.0001	0.0165307	0.0183358	0.133556	0.0323855	0.138186	0.00860926	5.68633	0.0120064	up
LOC105607714	0.0392299	0.0913798	0.118458	0.215573	0.212922	0.635609	0.706	0.190464	3.75558	0.0128857	up
RIMBP2	0.019808	0.0001	0.023333	0.159998	0.130185	0.305618	0.192265	0.466921	5.38769	0.0129392	up
BMPER	0.104304	0.081002	0.133233	0.004256	0.166494	0.432479	0.196775	0.552656	4.17728	0.0132809	up
BCHE	0.097864	0.16077	0.102503	0.221935	0.209046	0.233044	0.552827	0.288476	2.20108	0.0135379	up
TNC	2.49554	4.42639	0.769118	4.34899	9.90166	1.9761	12.1339	7.52715	2.6195	0.0136915	up
TNS1	31.9772	19.5348	36.6669	53.7662	49.8696	58.5885	64.5751	100.842	1.92945	0.0138912	up
RGS2	5.86089	7.62317	7.81679	11.746	9.59562	9.46011	37.3076	15.1798	2.1649	0.0141109	up
GNG4	15.4269	6.48329	6.83921	8.38124	12.2995	27.5185	18.439	28.1779	2.32786	0.0142018	up
LOC106990096	31.3807	32.6612	23.6902	37.7578	40.5498	139.819	92.7051	34.6968	2.45255	0.015041	up
MYC	0.534617	0.450344	0.661372	0.391655	0.90399	1.07061	1.39811	1.20642	2.24688	0.0150909	up
SOX4	66.7306	39.4503	17.4806	73.3099	90.5233	64.6944	127.705	132.217	2.10761	0.0159364	up
PALLD;LOC105611786	20.3406	16.057	23.6814	18.63	27.3044	29.6533	34.6546	54.9533	1.86212	0.0162282	up
OGN	0.0201192	0.0217462	0.0366826	0.048192	0.0425571	0.0427907	0.112698	0.0861773	2.24257	0.0162923	up
LOC114115293	0.0772837	0.0704696	0.0827333	4.446	2.56126	2.84726	15.3809	5.54488	5.63121	0.0164781	up
LOC114115245	0.048816	0.227888	0.112917	0.358972	0.290332	0.170739	1.73405	0.776277	3.96931	0.0173671	up
RPGRIP1	5.20791	3.51887	12.8318	4.92071	4.71993	90.1196	8.1726	5.05134	4.08106	0.0173803	up
ADAM22	1.07716	4.59877	0.504358	3.42116	15.6223	1.877	16.0297	2.05635	3.70625	0.0177064	up
GTL2;MIR493	61.8795	89.371	88.2644	86.7065	131.255	67.1054	341.729	142.307	2.09182	0.0178127	up
MRGPRF	7.96893	8.60721	8.63187	10.8716	7.60985	22.3421	8.02329	56.263	2.61195	0.0181165	up
LOC114118377	0.175279	1.03527	0.297771	0.368124	0.794522	3.30752	0.288779	1.42508	3.09942	0.0182105	up
NEXN	3.32634	3.47481	4.66891	6.30189	5.42154	7.22712	10.7356	13.5914	2.08057	0.0183424	up
PDLIM7	23.3246	25.7714	13.3861	48.0954	41.1659	36.8584	53.1658	95.1059	2.04649	0.0189684	up
APBA2	0.0345403	0.141803	0.0210909	0.11693	0.283966	0.0831691	0.305185	0.45797	3.59547	0.0189878	up
LOC114113728	0.727329	0.124215	0.0001	0.255052	0.762844	1.06413	1.72734	1.5133	4.57905	0.0194355	up
KCNE4	0.382301	0.162631	0.293667	0.228689	0.20631	0.710839	0.366782	1.66826	2.76607	0.0194422	up
LOC105615767	0.266009	0.366602	0.263091	0.184955	0.345482	0.537907	0.298669	2.05903	2.99918	0.019501	up
DDB2	8.82628	6.34227	4.27896	9.07775	12.1782	14.4498	9.61282	17.448	1.88215	0.0196719	up
NPTX2	4.22239	2.45991	1.18537	2.46556	2.30034	4.05344	40.1421	0.676694	4.56514	0.0198179	up
SGCB	48.2008	26.3825	196.921	168.804	74.1624	40.1229	1354.93	265.255	3.93922	0.0202523	up
KCNH2	0.255792	0.3212	0.127008	0.432601	0.248644	0.700647	0.475941	1.62766	2.68598	0.0202868	up
PADI1	0.050265	0.367933	0.115503	0.040933	1.27175	0.82281	0.082203	0.210609	4.1546	0.0205955	up
RASL12	0.112059	0.1543	0.180879	0.539735	0.34258	0.384466	0.528939	1.14265	2.43029	0.0210981	up
LOC114115606	0.224623	0.098334	0.126032	0.21377	0.332127	0.544243	0.218225	0.790354	2.84409	0.0216321	up
RASD2	9.60662	10.4983	6.39822	19.7277	13.9163	22.5783	25.6611	29.6327	1.98544	0.0216882	up
LOC105607091	0.830312	0.920908	1.16444	1.11283	2.506	2.71028	1.28785	1.57534	2.00558	0.0219142	up
LOC114115243	0.606905	0.531714	0.755471	0.613879	0.525233	0.920138	0.829763	4.75094	2.8015	0.0220253	up
FBXL22	0.0568904	0.0143932	0.0580179	0.0352425	0.029686	0.207381	0.0239717	0.462225	4.39556	0.0223245	up
MEIS2	8.54382	6.84909	7.54012	24.9641	14.2357	24.1156	29.091	28.4411	2.00186	0.0227662	up
LOC101104745	0.134221	0.160601	0.088388	0.108678	0.156772	0.27166	0.605265	0.313194	2.73821	0.0228058	up
HELLS	0.0997191	0.427422	0.103563	0.565887	0.460347	0.23616	2.62519	1.22049	3.79594	0.023004	up
WASF1	0.149439	0.123732	0.117324	0.279216	0.518291	0.354199	0.35475	0.483081	2.55382	0.023384	up
SCUBE2	7.75032	10.5954	8.85784	26.6517	19.2292	14.9277	57.2568	24.0693	2.14432	0.0239428	up
GREB1L	0.148641	0.196187	0.167017	0.253335	0.228816	0.329191	0.498281	0.454869	1.97491	0.0240497	up
FILIP1	0.182519	0.252823	0.177865	0.237691	0.413869	0.432873	0.148265	0.822456	2.13594	0.0249329	up
PENK	0.0459792	1.42316	0.146237	2.31648	4.37645	1.02459	7.18514	2.5108	3.83966	0.0249451	up
LOC114114169	46.9908	12.8465	26.7467	7.91008	22.2424	202.783	6.78346	80.2654	3.30259	0.0249683	up
LOC494440	0.644911	0.905574	0.911584	1.24098	0.679032	1.15722	2.1731	6.6818	2.88712	0.0250031	up
TPM1;LOC105607702	136.734	108.665	137.45	101.832	143.293	241.311	111.753	466.465	1.9865	0.0251169	up
LOC114110488	25.7087	32.9938	31.0612	20.14	84.2869	33.9469	63.235	55.9003	2.15979	0.0251501	up
LOC114118036	13.3331	7.82548	10.3691	3.26855	22.0334	33.4914	7.90852	13.2148	2.20277	0.0261362	up
DKK1	0.0300881	0.0402746	0.0303917	0.06293	0.0510117	0.0757747	0.23206	0.0300664	2.37599	0.0280932	up
LOC114112162	0.890611	0.615613	0.613363	0.952988	1.21958	1.51123	2.63981	1.05883	2.09253	0.0281253	up
AQP1	5.41469	8.67001	6.0674	14.6841	18.9215	15.0013	19.6024	12.369	1.89154	0.0281825	up
LOC105613564	13.2918	10.2849	9.64197	10.5905	12.3694	66.2033	14.3913	14.2563	2.44744	0.0283261	up
SLC24A2	0.799849	0.985553	0.783222	1.97489	2.90105	1.29732	1.69807	3.00389	1.95891	0.0284246	up
CDCA7	0.309608	0.480829	0.386613	0.365887	0.591046	1.70073	0.422601	0.591765	2.14276	0.0284321	up
LOC105610620	57.219	58.4707	72.6849	220.592	114.866	218.787	344.854	195.891	2.13807	0.0287505	up
EPHA4	0.0872239	0.163273	0.182524	0.493681	0.336615	0.497196	0.749435	0.620448	2.378	0.0289851	up
SPOCK2	4.21005	5.88974	4.55423	3.12367	5.70446	7.71443	7.34965	13.2375	1.91285	0.0290098	up
ABCD2	0.090221	0.075418	0.069169	0.138804	0.179999	0.149453	0.21294	0.423683	2.58577	0.0292931	up
LOC114116074	0.0491891	0.52675	0.552057	0.0001	0.0257141	0.102884	4.82147	3.8805	7.82785	0.0301682	up
LOC114112736	0.199175	0.103799	0.311787	0.214524	0.200348	0.130446	1.51239	0.942769	3.35946	0.0311156	up
LOC105603042	26.138	28.1763	28.489	12.0953	42.0292	35.0022	71.7413	31.0119	1.89449	0.0313002	up
ZPBP	0.39444	0.56208	0.572488	0.784752	1.30136	1.17037	1.71145	1.25291	2.34946	0.0317741	up
LOC101118851	24.9955	33.9694	34.4287	54.6384	44.732	59.4425	47.0898	181.813	2.25004	0.0321845	up
LOC114110288	0.0001	0.0001	0.0001	0.813086	0.950274	1.08055	1.42558	2.13735	6.87712	0.0327123	up
PARM1	6.66683	7.98956	5.87131	15.1339	10.1628	7.80076	24.6254	27.8389	1.97489	0.0330424	up
LOC105605499	0.708227	0.160936	0.852186	0.257851	0.92099	1.24639	0.679849	2.3183	2.60991	0.0330856	up
NOX4	0.108544	0.301447	0.346162	0.239459	0.228008	0.458779	0.943902	0.831324	2.47286	0.0335068	up
LOC114109630;LOC101105609;LOC114109632	2.92846	5.92023	0.914564	4.27492	7.84673	7.84651	6.52099	6.48852	2.04462	0.0337653	up
CAV1	25.8025	69.8666	60.5092	35.6192	64.8626	75.9487	60.8403	178.224	1.98061	0.033906	up
PPP1R12A	385.773	383.493	500.898	547.994	479.56	628.869	1117.6	873.558	1.7048	0.0343682	up
GRIK3	0.140727	0.388118	0.174896	0.924886	1.22769	0.0204308	6.74521	0.148749	4.99935	0.0350887	up
SYNPO2	16.6941	13.794	15.9392	20.6383	15.8427	27.8581	17.5252	70.0784	1.95785	0.0354904	up
LOC114118399;LOC105602212;MIR125B	13.4953	14.3586	16.6278	29.1806	20.9813	16.765	46.1496	56.0566	1.89992	0.035568	up
LOC114118412	0.0713783	0.1675	0.196601	0.155213	0.403123	0.0727789	0.623444	0.407919	2.5517	0.0356673	up
LOC114115623	0.150004	0.232239	0.201743	0.3679	0.43215	0.337463	1.66064	0.287098	2.8547	0.0360764	up
C1QL3	0.060983	0.201051	0.080051	0.053636	0.091459	0.198908	0.618772	0.31195	3.08573	0.0372345	up
LOC114111049	2.37891	4.27582	4.18322	8.40835	7.03858	6.84113	13.1685	9.93829	1.92175	0.0376487	up
RNF4	26.0645	13.0295	28.0249	20.8367	27.8744	73.139	25.1399	35.2867	1.83547	0.0376773	up
MMP7	0.44418	2.80598	0.348986	0.219645	1.4738	7.56827	0.683035	2.44918	3.188	0.0383805	up
SLC9A9	1.64455	1.77282	2.46175	4.226	2.75925	3.00777	9.52816	4.83245	1.99182	0.038526	up
LOC114112554	1.73741	0.347606	0.618149	0.411602	2.31452	1.05887	4.26995	0.808826	2.71358	0.0386523	up
LOC101118928	1.3218	0.403491	0.535018	0.46118	0.565941	0.776289	3.3991	4.17597	3.27662	0.0394983	up
LOC114112253;LOC114112252;LOC114112251	3.22917	9.1281	6.46194	12.8463	9.72212	9.79577	9.67619	35.4443	2.04128	0.0396618	up
ECM2	4.75326	4.99808	6.09458	5.20089	6.30545	4.96078	13.265	12.9452	1.78062	0.0398371	up
PLEKHH2	18.7905	18.5243	20.911	47.7536	32.5908	32.0782	66.6582	61.2321	1.81695	0.0407038	up
LOC105614990	0.842289	0.684667	1.22796	2.07567	2.84098	1.67754	5.29243	2.36029	2.51962	0.0407792	up
GALNT18	0.0671274	0.241012	0.103713	0.40974	0.322453	0.476776	0.454939	0.908272	2.63201	0.0414058	up
ANGPT1	0.00383295	0.0195834	0.0151534	0.0781198	0.0478117	0.0161623	0.36202	0.0227059	3.84524	0.0417784	up
LOC101109345	65.4759	46.808	54.9914	67.4281	87.6576	93.3808	103.344	94.2072	1.61305	0.0418181	up
SGCA	0.022545	0.0682946	0.0465948	0.0305847	0.0683338	0.171115	0.0410175	0.211806	2.92986	0.0422302	up
EBF1	9.94406	15.202	14.7725	27.1317	19.3655	14.9578	85.7557	20.4874	2.09643	0.0426491	up
TSHZ2	0.624139	0.637458	1.14396	0.767471	0.651639	5.95255	0.783524	0.519647	2.49206	0.0428722	up
LOC114116118	0.216946	0.105013	0.0490702	0.27211	1.45061	0.357382	0.128737	0.148942	3.24295	0.043601	up
LOC105610401	7.25527	6.52145	9.95897	9.32218	18.1199	16.9636	14.4307	13.9129	1.91867	0.0437875	up
LOC114114000	1.61059	1.23777	1.90237	2.35697	2.36613	2.23451	4.31162	4.29835	1.85863	0.0441451	up
KLHL3	0.299034	0.330653	0.317236	0.6823	0.564817	0.766516	1.15541	0.655952	1.92896	0.0442813	up
LOC105606506	0.178725	0.272837	0.262747	0.634493	0.670425	0.498897	0.910342	0.628719	2.00799	0.0444212	up
LOC114109013	1.13319	2.07025	0.960485	2.12593	3.37398	2.70069	5.4983	1.36141	2.05639	0.0445113	up
LOC114112075	1.77051	1.8683	2.60791	6.47965	4.7427	3.25947	18.9224	3.88139	2.42064	0.0445775	up
ME3	0.113681	0.170026	0.120004	0.410554	0.466004	0.431959	0.756811	0.342624	2.45301	0.0447822	up
HPCAL4	0.440533	0.282468	0.155703	0.510231	0.882247	0.316274	1.23282	0.625513	2.20086	0.0451653	up
CAMK2G	6.34263	6.7964	4.87603	4.15945	7.48138	9.44937	9.9594	12.6313	1.78229	0.0459931	up
CALD1	55.1841	62.2175	54.4531	93.2243	73.7762	81.0444	133.056	157.187	1.67898	0.046191	up
THSD1	0.251182	0.320797	0.504645	0.587698	0.678007	0.837114	0.705258	1.01357	1.9431	0.046789	up
LOC114111213	0.22883	0.401865	0.491041	0.441752	0.655247	0.79523	0.397985	1.22117	1.96332	0.0470374	up
IFT43	27.6997	47.4189	23.8775	33.1976	36.9253	60.7748	110.692	34.3361	1.83615	0.0470979	up
LOC105610030	1.69837	1.86131	1.60801	1.67725	1.2386	2.78879	4.97289	5.1997	2.07452	0.0473053	up
VGLL3	5.10075	7.04371	5.91637	19.9691	7.54576	12.3173	31.9972	24.9673	2.02019	0.047856	up
LOC101122014	3.06898	2.25758	2.33837	1.67573	2.76899	17.2986	0.752316	4.14402	2.6726	0.0481424	up
LOC105612077	0.751232	0.393947	0.65205	0.691272	0.971618	1.08713	1.82665	1.61538	2.21048	0.0491062	up
LOC105604543	3.47591	1.45821	0.994703	1.90836	3.3459	4.60104	3.41993	2.86382	1.81579	0.049128	up
LOC101123316	0.0562959	0.0378962	0.0412511	0.0446618	0.0678687	0.0242865	0.0382599	0.302886	2.40583	0.0494389	up
COL21A1	0.0442283	0.0428676	0.0170403	0.184969	0.217149	0.0591771	0.474168	0.0751179	2.85575	0.0497333	up
SLC7A2	0.101639	0.143874	0.137429	0.18291	0.176323	0.195935	0.336146	0.310021	1.79981	0.0497421	up
ADORA1	177.81	530.364	264.696	226.838	77.8524	62.9134	13.221	103.479	0.214607	4.22918e-05	down
LOC114114615	17.1194	40.8644	49.9778	33.4565	11.9131	3.04629	8.30222	2.39046	0.181392	0.000143286	down
LOC114113445	0.153067	0.263631	0.198527	5.33431	0.158171	0.0890362	0.139477	0.113411	0.0840562	0.000166438	down
TCEAL2	1.99482	0.171199	0.114232	0.0272695	0.0756054	0.0350115	0.0479882	0.0141088	0.0748482	0.000182323	down
LOC106991586	3.21103	3.62686	5.01075	4.2994	1.31637	1.74386	1.15463	2.06385	0.388822	0.000333667	down
LOC114112539	0.657767	0.618307	0.352649	0.413817	0.127367	0.112337	0.0734244	0.252077	0.276717	0.000470279	down
LOC114115257	4.4101	5.41564	3.71047	4.20048	1.23223	1.43907	0.743887	2.08792	0.310267	0.000546282	down
PTCHD4	27.5511	56.3049	64.1977	9.08913	16.5522	2.87044	6.65008	12.1375	0.243156	0.000552334	down
LOC101113780	5.93001	2.08724	1.30215	0.577817	0.729446	0.351109	0.891115	0.401119	0.239743	0.00066605	down
KLF17	5.04997	1.3915	3.32507	2.29182	0.303922	1.3883	0.0729351	0.139406	0.157945	0.000731851	down
LOC114109728	27.1563	37.2892	1.65318	1.05059	2.49041	1.39204	1.32428	1.78708	0.104153	0.000862447	down
VNN2	19.3208	3.67762	16.3878	11.3219	4.85805	6.03742	2.06931	2.63084	0.307557	0.00113815	down
TRIM66	6.26161	4.43462	6.21297	6.02526	1.62541	1.9032	1.82072	3.46756	0.384439	0.00140619	down
ATP6V0A4	7.97132	4.23485	12.7612	3.06731	3.12969	3.1931	1.5831	2.20766	0.360751	0.00141424	down
LOC114113094	418.869	431.685	396.986	437.76	180.074	117.137	61.4556	283.462	0.381017	0.00148074	down
LOC105606524	7.48849	4.12943	3.28972	1.29961	1.19587	0.897486	1.85832	0.744189	0.289738	0.00152688	down
LOC114112492	0.51695	0.0399931	0.529133	0.0364432	0.0743291	0.00615153	0.0162972	0.0297983	0.112761	0.00233122	down
LOC114117823	22.1683	11.3554	21.2874	6.34047	7.40423	7.38537	1.07913	2.54136	0.301056	0.0025206	down
LOC114114904	16.2636	23.484	13.9605	18.9095	7.98896	9.13509	4.00978	6.69125	0.383172	0.00256002	down
LOC101108998	0.521924	0.329155	0.267566	0.310438	0.143682	0.119636	0.0736222	0.0923293	0.300381	0.0031986	down
LOC114116158	142.192	49.4017	221.796	14.5864	5.55889	41.458	14.982	41.0397	0.240758	0.00358125	down
LOC101122817	2.28115	0.835619	1.45372	7.43659	0.331893	1.16494	0.739783	1.23287	0.288953	0.00383747	down
LOC114114035	0.433343	0.538161	3.77356	4.27832	0.533581	0.353625	0.58248	0.248558	0.190421	0.0040496	down
TMEM213	0.157879	0.105779	0.27241	0.0645681	0.0558911	0.0446752	0.0215083	0.0763236	0.330314	0.00420689	down
ABCA12	2.21247	1.25437	0.33711	0.574096	0.278154	0.0481066	0.301844	0.362504	0.226267	0.00484468	down
TMED10	5.13213	14.9449	13.5891	7.35475	8.61304	1.76569	2.16951	2.03252	0.355448	0.00484661	down
SCNN1A	596.17	596.326	503.627	426.969	350.304	254.551	157.634	289.724	0.495604	0.00492077	down
ATP6V1B1	22.6552	3.35065	130.616	11.2105	12.329	12.9151	1.77598	5.15635	0.191718	0.00540804	down
HPSE	32.4042	18.6797	21.3464	16.2729	15.4525	9.70133	9.91286	8.92297	0.49592	0.00564464	down
WNT7A	4.74974	5.36053	3.69516	5.57313	2.36385	0.87074	1.65436	2.1858	0.365082	0.00584602	down
CA1	2.57127	2.49157	1.8244	1.90161	1.00182	0.851222	1.53988	1.17086	0.51927	0.00620282	down
LOC105603076	0.245779	0.193565	0.15539	0.0520966	0.0473417	0.0400047	0.0665625	0.0300402	0.284385	0.00630453	down
TBC1D2	2.40052	2.61449	1.71779	1.46388	1.05935	0.836487	0.868015	1.10133	0.471555	0.00675588	down
LYPD1	11.6696	0.393908	0.31389	13.3524	0.309666	2.09129	0.744548	1.03901	0.162633	0.00689879	down
HAVCR1	92.9036	51.266	79.8601	46.617	34.611	42.0482	25.6269	34.0548	0.50376	0.00691345	down
FHIT	12.7145	13.4309	12.0331	12.5451	3.65483	6.65229	8.77841	7.04959	0.515246	0.00718481	down
LOC101106919	60.5488	26.074	38.322	20.2698	24.2664	15.2855	10.4885	17.5314	0.465324	0.00720849	down
LOC101113221	39.9153	19.7361	28.4341	32.0352	7.88573	4.2912	27.2808	5.09283	0.370881	0.00803544	down
TMEM254	60.9584	38.6	56.4341	24.4403	30.8143	22.4216	20.6518	11.1561	0.471332	0.00805218	down
LOC105611997	0.265939	0.171033	0.233082	0.108568	0.079013	0.033888	0.049246	0.070906	0.299315	0.00808879	down
STYK1	194.148	191.285	192.644	117.917	98.7876	106.773	44.8659	91.8217	0.49174	0.00815817	down
LOC114113178	4.00293	1.40929	3.27232	1.56264	0.477007	0.144422	1.06781	1.6635	0.327187	0.00926919	down
LOC114109390	0.0728059	0.0374616	0.0205129	0.0160423	0.002607	0.00851015	0.0187759	0.00794073	0.257684	0.0102297	down
CYGB	40.3136	8.85883	75.0123	36.8829	17.2032	15.5366	8.15218	22.4153	0.393047	0.0114424	down
SLC30A10	16.222	17.424	12.4028	8.97019	4.81438	6.66613	1.4709	4.01962	0.308458	0.0117631	down
LOC780772	0.0633046	0.167632	0.0236331	0.0902182	0.00348058	0.0140793	0.0105949	0.0535714	0.237033	0.0127348	down
SLC6A9	158.626	101.666	135.824	65.3006	87.6578	50.4685	47.2725	52.3073	0.515166	0.0128444	down
BLOC1S6	19.6541	15.9334	21.155	20.7664	18.1803	6.54883	6.02283	6.60164	0.481927	0.012961	down
GABRP	0.0001	1.81967	0.0001	1.45055	0.0001	0.036338	0.013554	0.12176	0.0525168	0.0133988	down
PKIB	1.2866	0.620076	0.392525	1.15113	0.446348	0.433251	0.203408	0.253545	0.38737	0.0137381	down
IL1RL2	12.9123	0.0001	11.6595	4.36721	0.666209	2.2532	0.464867	1.15611	0.156894	0.0144313	down
EPHA1	24.444	17.3113	24.6565	17.4354	7.42553	11.5463	8.236	15.3617	0.507703	0.0144615	down
LOC105616741	2.23996	2.38188	1.51621	1.63381	1.39509	1.01924	0.434725	0.88674	0.480683	0.0144986	down
INPP5J	48.4364	43.3359	59.8083	35.2397	32.3191	17.1868	16.246	15.8006	0.436529	0.0147215	down
SCIN	935.949	543.591	659.202	420.066	432.553	412.482	262.292	234.965	0.524577	0.0153603	down
LOC101105864	49.9673	86.6502	21.1443	46.8316	23.2764	8.87523	22.9927	33.1222	0.431424	0.0154557	down
LOC114112647	0.153863	0.00462381	0.130595	0.0001	0.0164524	0.0001	0.0001	0.0001	0.0579306	0.0156093	down
LOC101117044	15.8653	11.2279	5.37632	9.5013	7.21038	2.66979	4.82334	5.30502	0.476725	0.0159263	down
COQ4	13.918	12.2476	4.25941	13.657	4.03003	3.33455	9.44624	2.78195	0.444462	0.0161562	down
EXOC3L4;LOC114109056;LOC114109057	3.31748	3.53455	2.80359	1.71715	1.24709	1.49778	0.573015	1.94645	0.46289	0.0163284	down
LOC114113265	0.229395	0.644134	0.168941	0.21816	0.261298	0.0810178	0.0592353	0.0537011	0.36113	0.0165322	down
LOC101115948	2.70371	0.86225	2.77868	4.04033	2.03851	0.230557	0.45289	0.520139	0.312191	0.0176572	down
GRIN1	48.2523	38.0261	34.9031	38.4779	25.8817	11.0986	8.31602	32.6881	0.488442	0.0188291	down
LOC114116917	0.161192	0.0761783	0.0965011	0.148555	0.0335281	0.0571271	0.0433157	0.0404907	0.361634	0.0188369	down
LOC114112545	3.65122	4.37495	7.14851	6.24953	2.95391	0.0001	1.63705	0.376084	0.231847	0.0197876	down
LOC101113279	7.18066	11.6361	14.6711	7.98324	6.8466	5.60317	1.93811	2.66618	0.411228	0.0200018	down
LIPG	236.856	298.84	146.087	128.288	161.66	84.928	80.1947	102.964	0.530506	0.0200645	down
GFOD1	2.58556	4.36812	3.22284	1.74665	2.14277	0.686335	1.18539	1.58387	0.469536	0.0201169	down
LOC114110406	0.290408	0.308491	0.408276	0.170425	0.1282	0.144448	0.121085	0.120759	0.436898	0.0213455	down
LOC101108163	114.123	161.842	35.9748	84.258	35.7396	35.9661	67.7231	42.2385	0.458527	0.0213567	down
KCTD7	28.136	9.50925	23.3371	13.5206	5.16144	10.8307	11.3377	6.43626	0.453218	0.0221505	down
MUC3A	16.9214	3.01331	35.0638	10.7055	11.8281	3.65965	0.439932	1.84276	0.270463	0.0232885	down
CHST8	0.872859	1.1517	0.833505	0.852284	0.70431	0.196217	0.135834	0.0412347	0.29043	0.024311	down
S100A2	5.31921	5.38995	3.28866	4.8356	4.12754	1.83022	2.1386	2.20139	0.54678	0.0250442	down
GAPDH	190.847	157.796	149.884	152.981	120.801	92.3919	86.8426	93.7633	0.604441	0.0256946	down
LOC105607964	12.4852	13.1923	3.45579	12.7651	6.24139	4.57922	5.47304	5.59676	0.522465	0.0267296	down
SMPDL3B;XKR8	35.7312	20.3088	21.7537	14.5929	20.4034	12.2995	5.70306	9.89288	0.522791	0.0275239	down
TGM7	0.474731	0.640173	0.22928	0.60069	0.222645	0.109424	0.219918	0.194611	0.38388	0.0276307	down
ELF3	43.9974	37.0629	25.9923	25.6346	23.8625	15.6188	6.56897	21.5225	0.509264	0.0278982	down
FOSB	1.524	0.547986	0.24057	0.105442	0.456449	0.102376	0.132357	0.109399	0.331093	0.0289648	down
LOC114116065	0.400377	0.575895	0.523266	0.433967	0.303262	0.161253	0.242489	0.320465	0.531402	0.0289916	down
SGPP1	66.8944	38.7745	35.9122	37.9589	24.0765	15.8995	34.7548	23.9843	0.549822	0.0290568	down
HEXB	208.241	180.884	164.165	129.882	159.599	82.0732	75.8752	68.2406	0.564701	0.0291023	down
LOC114118885;LOC114118884	29.0008	8.80812	71.1429	5.60691	0.0001	13.7609	0.0001	1.77977	0.135658	0.0296172	down
MSLN	1.83444	0.796916	0.611925	0.839616	0.636016	0.112689	0.469763	0.5617	0.436006	0.030012	down
CDH17;LOC114116396	0.845122	0.375052	0.86087	0.250651	0.231762	0.471455	0.202942	0.252829	0.497058	0.0304896	down
EDEM1	2.62178	3.0325	1.3339	3.15288	1.24167	1.03797	2.1163	1.35458	0.567054	0.0308677	down
HOXB6	11.202	16.7744	8.64184	6.80624	7.38646	1.59726	3.51752	8.67195	0.487586	0.0311007	down
WNT11	880.431	485.403	543.883	352.995	371.024	285.081	201.376	404.074	0.557541	0.0312712	down
PLBD1	3.81689	5.37453	2.27894	4.79728	2.11149	1.74573	2.10514	2.23392	0.50384	0.0313951	down
PSAT1	97.5196	118.248	89.651	62.6244	51.8956	62.6718	15.5969	63.7507	0.526881	0.0318722	down
LOC114118759	1.59835	0.913122	1.26931	1.14704	0.843937	0.265125	0.444711	0.579554	0.432915	0.0326236	down
TCEAL6	2.88808	5.45244	1.56386	1.15512	0.913958	2.0574	0.738767	0.820312	0.409642	0.0330638	down
ROGDI	1.40271	1.06486	1.25374	0.984463	0.78746	0.539739	0.582689	0.811293	0.578265	0.0332104	down
LOC114110840	11.9273	7.06901	4.37696	14.0856	1.28059	6.84382	1.88116	6.24643	0.433862	0.0332383	down
ACSS2	26.7961	17.0282	24.3539	16.2866	15.8629	11.2928	9.26851	12.7679	0.582396	0.0333753	down
LOC101113211	1850.34	1921.91	1150.78	633.812	72.6199	736.02	79.1172	1110.22	0.359551	0.0335873	down
LOC114113194	0.0256501	0.002551	0.0036617	0.0327849	0.00533718	0.0071314	0.00304454	0.00202346	0.271263	0.0339187	down
LOC101112162	7.42534	7.35781	4.539	4.24509	4.88001	1.8551	4.05504	2.03973	0.544394	0.0342103	down
VDAC1	230.156	208.518	225.142	164.072	79.9947	76.7624	44.5904	223.004	0.512571	0.0348698	down
PSPH	114.033	82.0825	47.6847	69.4594	57.4186	27.015	23.3488	58.5826	0.531078	0.0351784	down
LOC101104705	1.08596	0.715689	0.346749	0.838277	0.305395	0.089078	0.233589	0.507292	0.380139	0.0360485	down
LOC101111313	1.62622	3.89978	0.642239	1.95523	0.817931	0.982306	0.267412	1.47485	0.436082	0.0367055	down
MZB1	30.4573	25.8425	18.6995	14.5927	3.61002	8.90504	1.11236	16.8129	0.339766	0.0371899	down
NOS1	58.906	34.5692	35.3361	21.0699	20.3741	31.55	13.3026	18.0466	0.555595	0.0376302	down
LOC114114877	115.634	52.5829	95.9751	134.732	56.2113	32.9659	80.9627	52.4665	0.558017	0.0378137	down
LOC114109518	76.3631	12.9193	524.448	93.801	92.0066	84.4529	10.0578	7.59463	0.274351	0.0379354	down
LOC101117527	3.04796	2.96309	2.92028	2.83195	1.93638	1.48748	1.14985	1.43937	0.511174	0.0387393	down
PPARGC1B	7.03857	6.72287	7.34754	4.76309	4.65257	2.51959	2.20986	4.99633	0.555748	0.0387531	down
FADS6	0.975977	0.83174	0.753662	0.476435	0.621827	0.399148	0.165093	0.352936	0.506616	0.0392657	down
FOXRED2	326.438	492.543	335.006	148.483	280.093	158.028	73.4305	179.508	0.530576	0.0394259	down
LOC114110281	27.1878	49.5923	18.5897	19.7997	2.744	29.0515	1.8092	10.6572	0.38432	0.0395228	down
TRNAC-ACA	1.92215	0.550688	0.813817	2.36052	0.719521	0.640226	0.560906	0.736964	0.47061	0.0422469	down
CCDC120	0.27956	0.283159	0.26476	0.302038	0.255457	0.141444	0.134033	0.125761	0.581394	0.0437618	down
SERINC2	0.496172	0.755134	0.521278	0.734376	0.337645	0.364605	0.317934	0.373697	0.556004	0.0438066	down
LOC105611998	3.22997	2.16104	2.27065	1.05422	1.27452	1.03522	0.678626	0.406265	0.389477	0.043939	down
ARHGEF11	124.278	175.079	152.046	98.1799	125.153	68.4601	70.1611	72.7173	0.612267	0.0441165	down
SGK1	10.4032	9.78263	10.3265	5.52705	6.12542	7.40224	3.69625	4.02743	0.589669	0.0443977	down
MAP1LC3A	16.1787	20.3522	13.6997	17.3147	13.2339	6.74195	7.51252	12.5682	0.593034	0.0444775	down
MYOM1	78.5263	53.1328	64.649	28.0833	41.0304	38.1072	17.1321	22.694	0.530162	0.0450592	down
PTGES	3.1531	2.48058	2.4274	1.79992	2.22316	1.06745	0.418338	0.79504	0.456748	0.0457187	down
LOC101117112	41.6502	34.9887	7.66515	19.4459	14.3567	17.9305	7.07592	14.0783	0.515099	0.0457723	down
S100A11	182.936	152.566	145.96	110.086	134.831	66.9881	35.798	96.6401	0.565055	0.0457966	down
PTPN1	103.247	87.2082	113.294	89.2266	62.4446	67.526	44.3119	74.8997	0.63409	0.0459916	down
LOC101121655	2.124	1.99238	4.09847	2.29855	1.29278	1.43459	1.06487	1.31334	0.485626	0.0460329	down
LOC105602020	32.4822	35.6573	34.6955	34.6656	11.5102	9.12253	38.7339	11.9127	0.518392	0.0470786	down
GBGT1	8.33512	11.0225	6.14537	8.61024	7.6913	3.87905	3.37222	4.72813	0.57663	0.0471414	down
LOC101105356	1.63636	2.11532	2.49315	1.56636	1.16136	0.553005	1.03526	0.695527	0.441053	0.0472594	down
SLC25A27	36.5788	11.4821	26.3835	14.325	13.1435	15.3746	11.6482	11.1261	0.577815	0.0473597	down
BPNT1	12.2089	10.1992	11.9247	11.61	11.1909	3.79113	4.79055	6.98986	0.582517	0.0477295	down
EDN1	194.286	302.447	113.758	98.8728	122.128	87.6475	66.8917	112.459	0.548556	0.0479513	down
SEMA3D	0.258123	0.820431	0.319974	0.404363	0.254868	0.134471	0.230005	0.250901	0.482694	0.0483598	down
TMEM92	0.501324	0.651417	0.311635	0.283709	0.296073	0.306921	0.0426364	0.11083	0.432737	0.0487493	down

## Sheet: Supplementary Table S2
Supplementary Table S2 Analysis of DEGs in LP_HBB VS LP_LB+ group
gene_name	LP_HBB1	LP_HBB2	LP_HBB3	LP_HBB4	LP_LB+1	LP_LB+2	LP_LB+3	LP_LB+4	FC	pval	regulation
B3GALT5	0.346905	0.60973	0.223759	0.565499	4.74028	9.80258	5.45095	4.37149	13.9558	8.8423e-12	up
OTOA	0.356006	0.359732	0.152465	0.209963	10.7288	4.35858	5.43843	1.158	20.1118	4.501e-09	up
MYO15B	60.0248	44.2664	75.2718	32.0336	472.909	178.851	127.856	271.004	4.9652	5.73265e-08	up
CYP2A6	6.01694	7.99627	9.37204	8.20715	130.613	50.0665	84.032	11.4656	8.74187	2.18784e-07	up
LOC101123316	0.0562959	0.0378962	0.0412511	0.0446618	0.259519	0.0897402	0.197899	0.167634	3.96875	3.21885e-07	up
SLITRK4	0.20472	0.0920445	0.241242	0.0960102	1.20778	0.705687	0.856947	0.696846	5.46872	4.7947e-07	up
B4GALNT2	0.0001	0.0001	0.0001	0.0001	0.022161	0.0001	1.37638	0.569119	4919.4	1.72784e-06	up
LOC101113126	47.2558	69.374	76.6705	47.1443	536.417	105.685	115.534	359.822	4.64746	3.51357e-06	up
LRRFIP1	31.0443	38.7792	16.6623	18.5962	109.798	90.9699	46.3881	107.91	3.37894	4.59162e-06	up
LOC114114169	46.9908	12.8465	26.7467	7.91008	64.8822	164.456	154.756	76.4083	4.87335	6.86252e-06	up
FTCD	0.0455518	0.0101596	0.0162444	0.124449	1.03692	0.123472	0.688092	0.189316	10.3756	4.01084e-05	up
LOC114118433;LOC114118435	119.925	66.0999	50.7775	136.772	247.019	435.514	224.274	232.498	3.04974	7.97242e-05	up
LOC114117257;CRB1	0.216851	0.460325	0.50212	0.338081	1.02506	0.665222	9.997	0.670622	8.14425	8.8051e-05	up
FUT1;IZUMO1	25.1247	15.2364	31.6177	11.14	98.6529	43.818	33.6894	147.873	3.89844	8.99261e-05	up
SPC24	0.756901	0.668221	0.246384	0.428588	2.10375	3.77737	0.938362	3.31081	4.82373	9.1579e-05	up
MMD2	16.4624	45.6841	35.3857	27.1905	162.108	73.3193	50.3199	88.5932	3.00138	9.62768e-05	up
CA5A	0.147476	0.128722	0.0849586	0.121338	0.0001	0.194316	32.6519	0.546541	69.2089	0.000117346	up
LOC114116151	0.128268	0.134995	0.0001	0.0001	1.54177	1.47134	0.492823	0.509637	15.2415	0.000125176	up
TFRC;ZDHHC19	134.717	143.427	83.9192	75.717	362.449	282.587	175.28	272.788	2.49692	0.000133222	up
LMAN1L	1.25126	1.46348	1.29202	3.27269	6.18111	4.92722	2.71319	6.24492	2.75659	0.000170361	up
AQP9	0.110443	0.022993	0.0657029	0.0572686	0.148719	0.103684	0.347359	1.06442	6.4904	0.000170855	up
CD24	0.457853	0.719243	1.51992	0.326697	7.08272	1.91535	0.888289	6.44972	5.40266	0.00028816	up
DIRAS3	0.0356777	0.16822	0.112516	0.0358526	0.488372	0.256711	0.268167	1.83393	8.08247	0.00037701	up
MARK1	31.0678	42.4883	40.9622	28.1733	64.8252	74.5675	72.4471	74.923	2.00967	0.000379352	up
S100G	85.8305	63.219	93.4595	40.8252	334.331	155.186	151.909	107.592	2.64358	0.000383456	up
MC4R	1.46382	0.642159	0.587995	0.396334	10.2223	2.69573	0.776615	1.45752	4.90312	0.000440853	up
LOC114108701	0.0353842	0.0193784	0.00515227	0.0463367	0.287601	0.138806	0.0169842	0.506501	8.94002	0.000538803	up
LOC105613870	0.138075	0.0551844	0.211921	0.103284	0.581282	0.165269	0.24817	2.83363	7.52925	0.000540153	up
NOD2	13.7983	8.65815	8.93185	4.27516	54.9949	17.9022	22.0266	14.9657	3.08129	0.000594644	up
TTK	0.0176857	0.123957	0.0162199	0.0659963	0.377853	0.0906989	0.0850886	1.36978	8.59208	0.000604786	up
LOC101109671	0.115601	0.113315	0.217478	0.220571	1.32918	0.318753	0.312977	0.905235	4.29729	0.000608045	up
AURKB	0.0001	0.0233557	0.00791091	0.00666417	0.29481	0.0293356	0.0001	0.792573	29.3661	0.000618561	up
LOC101121393;LOC106991903	1.83971	1.29795	1.45345	2.25367	3.72828	2.25531	6.07784	4.39447	2.40415	0.000637843	up
LOC101122637	0.54905	0.976248	0.59683	0.347707	3.03283	1.59349	1.49679	3.13806	3.74971	0.000673682	up
LOC101111412	1.16868	0.854985	0.915116	0.421337	2.20933	1.75387	1.51326	3.6032	2.70218	0.00071845	up
DIAPH3	0.065956	0.173751	0.027549	0.070928	0.453637	0.067944	0.114225	2.56092	9.45263	0.000728509	up
TPD52L1	4.16994	3.19056	5.4392	3.03385	9.22316	5.08767	9.2889	10.7604	2.17008	0.000800857	up
MKI67	0.0443802	0.540675	0.0864286	0.142321	1.68939	0.258356	0.122518	5.86685	9.75309	0.00080132	up
CENPE	0.0929241	0.62499	0.175611	0.522962	1.96584	0.91205	0.241046	9.47949	8.89414	0.000811476	up
ATP10A	38.3395	33.1915	33.9131	22.5265	70.8912	57.9368	54.9929	83.7116	2.09058	0.000815107	up
LOC101105860	0.0397715	0.30245	0.510213	0.100467	0.71022	2.27519	2.04629	0.318106	5.61423	0.000851354	up
CALN1	6.99263	6.70363	9.35472	5.77322	42.5362	15.16	12.6855	15.9723	2.99588	0.000877069	up
UBXN10	50.3015	7.31895	9.68139	15.5827	194.984	66.8404	32.4741	53.8604	4.20053	0.000940798	up
LOC101120447	0.0924736	0.143705	0.131907	0.302576	1.52761	0.266612	0.172991	3.73449	8.50161	0.000986147	up
LOC105612279	0.0164232	0.0427178	0.0213468	0.054757	0.1201	0.0690204	0.155842	0.100962	3.29717	0.00100361	up
KIF14	0.030203	0.104276	0.088515	0.056982	0.394258	0.092189	0.051111	1.41928	6.98932	0.00106325	up
MACC1	1.2038	0.864599	1.78508	1.82675	4.38839	4.4087	3.40071	2.62739	2.60996	0.00112393	up
CENPF	0.172584	1.15734	0.0902339	0.303954	3.83902	0.584651	0.190557	11.7596	9.49695	0.00112924	up
LOC114115342	0.028954	0.0553625	0.0405347	0.0428252	0.0373385	0.44124	0.0461518	0.384286	5.42125	0.00113508	up
CDCA3	0.101125	0.121927	0.134264	0.132783	0.696899	0.240091	0.0724502	2.72373	7.61718	0.00117886	up
AVIL	7.9977	7.36006	17.9521	4.24829	70.5046	42.0044	14.0552	11.2126	3.66836	0.00119182	up
DEFB112;LOC105603738	26.8382	13.1717	29.3646	9.63453	41.1674	158.013	25.9205	36.2246	3.30754	0.00126898	up
MAPK4	0.021574	0.04925	0.053423	0.0001	0.238309	0.216573	0.062873	0.410676	7.46645	0.00129833	up
PYROXD2	6.51159	4.65531	10.0638	4.674	13.2365	20.3305	13.4764	16.509	2.45331	0.00134077	up
NTRK3	1.86433	2.2059	4.7755	2.16316	22.6421	7.30581	2.73841	6.10451	3.52359	0.00134865	up
ENPP6	3.54719	5.68142	3.34406	5.08144	11.2855	5.83048	14.1542	10.268	2.35289	0.00138073	up
LRAT	2.07895	0.708874	0.54329	0.862492	0.218186	6.1263	13.2309	3.74691	5.56139	0.00139777	up
KRT7	17.0119	15.5248	10.4595	10.6762	14.0239	39.6656	26.6825	49.4416	2.41863	0.00145942	up
LOC101120702	0.0143058	0.0483651	0.0163092	0.032699	0.238352	0.0474124	0.0296111	0.577876	7.99837	0.00149236	up
PLA2G2C	23.6719	4.71795	25.1618	2.78866	153.338	27.8582	32.0352	36.8873	4.43943	0.00159707	up
NKD1	0.594312	0.792712	0.876258	0.577937	5.17276	1.88866	0.792337	1.2893	3.21801	0.00166294	up
BICD1	0.577884	0.79736	0.865876	0.557592	4.03798	1.47813	1.52203	2.27672	3.32826	0.0017037	up
ANLN	0.060056	0.350849	0.090772	0.106515	0.823498	0.248853	0.099665	2.72422	6.40627	0.00171178	up
KNL1	0.123403	0.220733	0.068633	0.172483	0.643053	0.209359	0.105869	1.78254	4.68315	0.00171483	up
SERPINA1	0.909592	0.556704	0.718803	0.233113	13.2522	2.05406	0.951624	0.321903	6.85623	0.00174383	up
NCAPG	0.00556003	0.051175	0.0318114	0.0295872	0.199452	0.0337991	0.0168013	0.652953	7.64394	0.00178762	up
TSKU	176.129	204.671	246.399	140.275	431.105	346.541	415.417	348.716	2.0089	0.00189388	up
ASPM	0.023673	0.190009	0.009795	0.070785	0.542306	0.085039	0.036098	2.07425	9.30361	0.00191327	up
GFAP	0.0001	0.91892	0.0001	0.859552	2.72574	2.05848	5.26958	8.81952	10.6109	0.00196692	up
STOX1	1.04808	0.656826	1.53213	0.631277	2.64943	1.76467	2.08118	2.76416	2.39366	0.00199311	up
SLC12A3	0.00575861	0.085038	0.00914591	0.106784	0.261085	0.16068	0.163189	0.374136	4.63941	0.00202936	up
RCN1	5.10519	8.22693	4.68038	6.44731	20.2185	8.08743	7.27112	19.4519	2.24977	0.0020591	up
RHBDL3	0.243815	0.119848	0.361231	0.16405	0.944555	0.235061	0.576288	1.43956	3.59467	0.00218391	up
FREM1	38.064	65.9039	62.4596	47.2044	153.553	92.4944	84.5705	87.5972	1.95764	0.00232494	up
RIN2	17.7553	18.6763	17.6498	18.274	39.9388	24.7097	27.3694	39.3116	1.81506	0.00239311	up
TLR5	4.32653	2.24775	4.70971	4.26994	9.23959	8.05307	9.76471	5.88632	2.11803	0.00240019	up
LOC114108698	0.108483	0.082539	0.080947	0.288583	0.854536	0.232224	0.177902	0.933164	3.92082	0.00245138	up
UBE2L6	0.057492	0.081813	0.0747881	0.0687913	0.267443	0.068241	0.377321	0.138885	3.01144	0.00245775	up
MIS18BP1	0.100392	0.174457	0.159258	0.155699	0.526687	0.193841	0.148067	1.39212	3.83298	0.00245838	up
ARHGAP11A	2.89508	14.7599	2.60167	4.30291	37.9973	9.03905	2.24524	130.942	7.33823	0.00252636	up
LOC101114146	0.0658093	0.280737	0.0388524	0.0654598	0.491598	0.205636	0.0856832	2.85986	8.07965	0.00255036	up
GJB1	1.18616	2.9985	1.31547	2.02289	7.34915	2.15723	3.47779	11.749	3.28767	0.00255792	up
POLE	0.57324	0.49531	0.587782	0.493707	1.12116	0.743493	0.666559	4.05981	3.06553	0.00257844	up
LOC114110440	2.07213	1.75699	3.14753	1.29808	4.54304	5.94597	4.99181	2.84081	2.21417	0.00259379	up
LOC114117483	0.332911	0.35201	0.950328	0.946748	1.63664	1.53191	1.37689	1.8462	2.47546	0.00263259	up
LOC101121216	0.251699	0.217887	0.313324	0.826862	1.14806	6.53072	0.594293	0.380949	5.37593	0.00267221	up
LOC101119941	0.00982181	0.0715668	0.0197752	0.0227189	0.192173	0.0233996	0.0254248	0.826061	8.61346	0.00271256	up
LOC101123158	1.0633	2.83728	1.39113	1.84078	5.05238	1.73602	2.6864	19.0946	4.00553	0.00271448	up
SHQ1	6.38144	7.88822	6.14149	4.61326	12.9882	7.77751	9.46478	22.8367	2.12062	0.00272673	up
PRSS16	73.3468	49.1196	99.9213	19.9504	218.631	165.954	48.6538	267.328	2.89087	0.00274802	up
EMID1	46.7416	45.0228	54.1473	31.9177	103.643	51.2692	80.4184	132.872	2.07054	0.00282297	up
LOC105605119	0.0137399	0.00517261	0.0226108	0.00971959	0.20274	0.0840197	0.0151561	0.0189532	6.26172	0.0028611	up
GREB1	32.055	69.6201	61.3105	74.0502	167.614	83.215	56.4941	294.651	2.53959	0.00295342	up
CA2	209.288	394.913	132.529	191.269	633.263	422.226	487.45	394.942	2.08824	0.00301057	up
LOC114109686	0.0710933	0.483868	0.129124	0.27349	1.28299	0.236091	0.121561	3.71741	5.59544	0.00306087	up
LOC114109701	0.0011031	0.111872	0.010641	0.0685768	0.46277	0.0852063	0.0117336	1.74651	11.9995	0.00306787	up
ACPP	182.707	197.405	218.107	114.567	443.424	287.112	236.147	421.011	1.94686	0.00309567	up
FUT10	4.49866	9.02376	8.20945	4.40099	16.4477	10.9591	9.1246	18.4828	2.10517	0.00317704	up
UHRF1	5.41402	10.4757	6.80055	5.98258	22.426	6.86949	6.6068	73.4721	3.81457	0.0031837	up
CKS2	0.0289832	0.0569501	0.0531411	0.0698676	0.212589	0.152681	0.0771792	0.393527	4.00099	0.00318834	up
LCP1	1.67314	4.71355	3.24476	2.80428	7.32222	4.73054	5.83602	7.49971	2.04158	0.00321391	up
LOC101105785	0.0168044	0.0147677	0.0289054	0.0276501	0.118062	0.0262225	0.0238613	0.335525	5.71524	0.00324626	up
LOC114109691	0.484398	0.829665	0.55693	0.0389529	2.65872	1.00842	1.23669	3.1654	4.22485	0.00332833	up
CYTIP	9.05997	5.91516	6.50223	4.16279	32.0472	10.9072	9.02111	17.7653	2.71998	0.00339973	up
TCIM	3.07926	3.68944	2.74945	2.08529	9.26337	3.31452	4.71367	6.71892	2.06925	0.00349152	up
ANKRD6	1.27981	1.94851	1.67445	1.05038	4.68583	2.88246	2.71673	2.40301	2.13131	0.00352882	up
EDARADD	2.95925	3.28006	2.76417	3.03096	7.15397	5.23159	7.2238	8.0916	2.3018	0.00356707	up
LOC105615308	0.809637	1.23887	1.8618	1.47688	3.37565	2.30921	2.39216	2.80339	2.01968	0.0036266	up
LOC114113227	0.122236	0.480469	0.115681	0.118156	2.07989	0.688339	0.195216	0.323199	3.92885	0.00367647	up
LARGE1	433.246	209.364	314.021	200.099	505.615	541.215	592.344	537.758	1.88197	0.0037415	up
HJURP	0.595987	4.18255	1.03068	0.369121	8.23678	1.41241	1.77717	30.6162	6.80484	0.00374547	up
FOLR3	6.99885	7.05936	6.03279	5.66951	18.4944	9.20431	8.2782	12.6065	1.88596	0.00377252	up
KNTC1	0.402843	0.608995	0.439484	0.271376	1.06764	0.55814	0.506666	3.45013	3.2406	0.00380604	up
PAK3	8.97602	10.0973	4.97641	12.4768	26.5373	12.5081	12.4749	24.1691	2.07218	0.0039172	up
TOP2A	0.110462	0.507967	0.134585	0.256768	0.898662	0.249914	0.108797	4.10903	5.31441	0.00392867	up
LOC101119679	0.437982	0.739107	0.271533	0.305145	4.15329	0.476252	0.334856	6.32095	6.43491	0.00400976	up
LOC105604171	0.541283	1.13611	2.71051	1.14258	4.21872	7.5488	3.62271	2.73203	3.2768	0.00402493	up
GPRIN3	5.52425	5.2528	9.869	3.69106	20.2664	6.67094	15.5176	23.102	2.6937	0.00411537	up
SDHAF4	76.3078	33.2292	20.9717	19.9806	267.919	235.669	59.6057	18.5547	3.86571	0.00413734	up
PLEKHA6	4.95657	4.29328	5.21225	2.77825	11.4725	8.4328	6.35708	6.68299	1.91095	0.0041425	up
CKAP2	0.29876	0.898031	0.211596	0.287393	1.86917	0.471014	0.247099	5.71742	4.89728	0.00416061	up
LOC494440	0.644911	0.905574	0.911584	1.24098	3.67924	2.85624	1.20724	2.42033	2.74451	0.00443024	up
SHLD1	0.264981	0.268334	0.307658	0.34994	1.03886	0.443076	0.515501	0.557218	2.14512	0.00455567	up
PIK3C2G	5.18728	2.99657	5.11807	1.4867	15.4734	8.92629	6.73386	7.09094	2.58472	0.0045927	up
BMPR1B	1.2572	1.27101	1.00691	1.5746	2.22744	2.00254	2.15811	3.56249	1.94738	0.00475637	up
MYH14	22.4379	21.1745	30.6975	17.4335	48.133	30.3343	50.3303	40.1366	1.84138	0.00477256	up
GNG4	15.4269	6.48329	6.83921	8.38124	77.5073	7.00999	19.3841	17.7217	3.27555	0.00482643	up
CDC20	0.236099	1.82611	0.278141	0.865645	4.24954	1.49358	0.468433	10.9634	5.35713	0.00486928	up
FREM2	13.2258	7.09209	8.51054	4.51599	20.1435	9.72724	8.11488	60.1929	2.94438	0.00494786	up
CEP55	0.0324919	0.102586	0.0143533	0.106228	0.401205	0.0713087	0.0604449	1.08964	6.34674	0.0050691	up
LOC101113893	0.350459	0.525869	0.608224	0.33368	0.743619	0.660864	1.48417	1.34613	2.32906	0.00523713	up
CDCA2	0.0448082	1.11485	0.174774	0.0868805	2.66114	0.658436	0.130957	8.22694	8.21596	0.00527281	up
LOC114113045	0.297273	0.156172	0.203329	0.110494	0.390531	0.590686	0.932362	0.241169	2.80834	0.00530249	up
SNX24	0.399965	0.496178	0.516503	0.315024	1.71994	0.64981	0.949501	0.906654	2.44601	0.00543675	up
LOC114109699	4.79339	4.28954	3.88614	6.5705	9.77074	5.84802	11.0725	15.5039	2.15948	0.00562043	up
BRCA1	0.253455	0.310957	0.151763	0.209105	0.515569	0.276665	0.290823	1.8134	3.13035	0.00564535	up
LOC105607270	8.47344	12.3786	487.566	14.2592	1843	483.349	920.77	305.921	6.79777	0.00571011	up
LOC105605798	6.40995	3.16028	3.20003	1.85411	6.64355	10.9954	9.12944	6.4897	2.27415	0.00588264	up
ARFGEF3	52.3048	43.4084	42.8611	37.2081	74.5325	70.5752	90.5208	65.211	1.71143	0.0059431	up
LOC105607091	0.830312	0.920908	1.16444	1.11283	2.64732	2.28203	1.32681	1.9176	2.02898	0.0060881	up
LOC101120200	0.0328011	0.0798948	0.0434552	0.0244339	0.165118	0.0458771	0.038107	0.798175	5.79936	0.00609305	up
LOC105602432;LOC114111094	6.4312	2.77709	7.80541	3.67414	11.6241	8.26159	16.0918	6.8231	2.06888	0.00631262	up
KIAA1217	32.4731	45.6623	43.1106	40.984	90.9663	44.4849	56.0085	109.2	1.85329	0.00638465	up
SATB1	92.8805	87.907	89.8013	51.044	165.931	110.803	141.895	166.315	1.81867	0.00644391	up
LOC114110455	0.0507362	0.0677795	0.106211	0.109659	0.663561	0.117263	0.109377	0.0894191	2.92961	0.00646024	up
NUP88	34.6804	38.2138	25.5211	24.3141	108.976	45.2467	56.4388	35.9287	2.00922	0.00647073	up
MELK	0.109797	0.0548572	0.0001	0.0322458	0.337109	0.0356355	0.0954882	1.06847	7.80051	0.00666887	up
CHEK1	0.237946	0.249254	0.145949	0.2151	0.740985	0.51293	0.172227	0.743296	2.55755	0.00678784	up
ERCC6L	0.144974	0.398557	0.0813491	0.23627	1.12962	0.19746	0.322922	2.50524	4.82522	0.00679689	up
BIRC5	1.09938	3.80974	0.611307	2.80225	6.37104	1.7694	2.87254	26.7519	4.53758	0.00696624	up
MRPS25	3.52974	3.86885	4.56027	3.01139	27.1363	4.61879	5.03321	4.79349	2.77763	0.00700299	up
LOC114110822	0.152828	0.342713	1.80467	0.309508	3.162	3.41783	4.01532	0.322651	4.18351	0.00700678	up
DGKG	5.54487	6.62573	6.74357	4.10562	11.2939	10.6759	6.11397	25.4739	2.32659	0.00707786	up
NEK2	0.470376	0.32699	0.121266	0.497156	1.49446	0.329189	0.135813	6.48628	5.96539	0.00718125	up
PIGZ	0.0183128	0.0146272	0.0208977	0.0145475	0.0532016	0.056859	0.0438517	0.0437857	2.89095	0.00723902	up
HSD17B10	10.5503	11.3943	12.0533	6.88191	28.722	11.8056	15.0675	22.8276	1.91837	0.00730969	up
PANX3	0.0407262	0.0001	0.0366012	0.0001	0.304292	0.262019	0.0534066	0.0221259	8.27892	0.0074957	up
LOC114109392	1.14472	0.848974	0.462877	0.165213	4.165	2.32723	1.5601	1.43324	3.61798	0.00755032	up
LAP3	7.66363	9.67423	8.35405	6.84511	18.8156	12.066	13.4259	12.2298	1.73763	0.00759664	up
PLEKHS1	0.557338	0.489926	0.670223	0.443435	1.64852	1.00085	0.923987	1.5351	2.36402	0.00760618	up
MROH5	27.099	45.375	29.0344	20.376	82.7545	42.2593	65.359	57.0962	2.03036	0.00761572	up
KIF23	2.94651	5.31804	1.77685	5.62236	11.7216	4.10658	3.20466	40.3867	3.79344	0.00786244	up
LOC114116073	0.223061	3.53015	2.38169	0.372046	3.32543	6.07217	4.31802	8.98245	3.48829	0.00847923	up
ARHGEF37	6.82601	6.37683	5.95714	4.27177	14.6093	9.04173	9.57929	9.42786	1.82053	0.00854842	up
LOC114115243	0.606905	0.531714	0.755471	0.613879	2.4769	1.61329	0.702032	1.08895	2.34499	0.00864734	up
MYO18B	12.6061	19.3045	9.27197	21.8487	50.498	21.426	19.3017	36.0964	2.01998	0.00870328	up
LOC106990837	0.488418	0.410078	0.468946	0.518513	1.11569	0.589487	0.836692	1.53174	2.15997	0.00879895	up
TTLL6	25.292	16.859	17.0745	38.7038	38.9792	24.9139	56.8328	118.816	2.44607	0.00883692	up
LOC114110610	2.01572	2.97443	2.96348	3.26863	8.65596	8.66419	3.76762	5.55278	2.3739	0.00891032	up
RBBP8NL	0.382361	0.113179	0.254279	0.659548	0.653078	0.675128	0.908259	2.02034	3.02037	0.00891266	up
KIFC1	0.0001	0.0264493	0.00806372	0.0151157	0.0622767	0.0118639	0.0110766	0.30079	7.76224	0.00899305	up
CA8	30.0323	5.10579	18.7869	13.0298	28.3256	5.24197	32.3207	232.694	4.45946	0.00899558	up
STC1	4.22295	5.08403	2.46154	3.29542	14.8648	4.86686	6.7364	4.66708	2.06686	0.00916091	up
CDK1	0.190021	0.872273	0.351498	0.520601	1.6116	0.49899	0.285171	4.88463	3.76365	0.00921556	up
IHH	30.5171	43.1875	38.8168	18.0441	84.0814	43.0946	43.3452	88.4585	1.98352	0.00931214	up
SH2D4A	2.83252	1.11201	3.54748	2.0382	7.86419	4.37387	3.32486	6.38588	2.30308	0.00935952	up
LOC114110431	0.310741	0.298124	0.931972	0.3086	1.40194	0.950826	1.44073	1.03944	2.61319	0.00958643	up
LOC101108057	0.379881	0.159172	0.272259	0.259145	0.591207	0.443844	0.510975	0.758724	2.15305	0.00975684	up
SAMD11	1.85481	2.19041	1.76372	2.35152	2.73699	2.45811	3.71635	8.1001	2.08463	0.00976798	up
CD320	1.09807	0.949253	0.745981	1.03377	1.95206	1.49009	1.57811	1.71249	1.75924	0.009826	up
LOC101123349	4.33845	7.57518	3.55917	13.0042	19.4796	13.3367	13.2574	12.3663	2.05219	0.00984357	up
MTMR3	64.8512	47.6356	60.6838	49.306	74.5398	107.039	84.0504	101.849	1.65176	0.00993686	up
IGSF6	161.422	153.849	144.94	159.061	281.043	174.917	219.149	412.524	1.75631	0.00998838	up
CCN6	2.59461	3.70516	8.14389	3.47617	0.926165	14.3716	2.3558	65.1968	4.62339	0.0100697	up
ANKS4B	0.409334	0.207649	0.54731	0.367056	3.28185	0.445304	0.638054	0.609831	3.24879	0.0102799	up
E2F2	0.337826	0.639687	0.579752	0.360009	4.4117	0.169426	0.0001	13.9501	9.66543	0.0102854	up
CDC25C	0.341725	0.23789	0.229619	0.279901	1.37386	0.210303	0.222272	2.89963	4.32092	0.0103747	up
CLDN7	177.932	135.997	141.411	96.1862	235.841	215.896	278.977	214.341	1.71353	0.0106974	up
BUB1B	0.105757	0.209774	0.0797374	0.315888	0.529445	0.144524	0.124184	2.06627	4.02784	0.0107048	up
BMP7	0.0638395	0.0593769	0.0492134	0.0366282	0.284987	0.177825	0.0483557	0.138653	3.10833	0.0107088	up
SPAG5	0.107008	0.33088	0.100783	0.34172	0.824361	0.182063	0.103349	2.78719	4.4264	0.0107507	up
CRYBG1	10.8204	11.117	9.37657	7.86005	15.354	15.5446	14.6009	20.4225	1.6828	0.0108758	up
LOC101113108	0.306961	0.716899	0.551574	0.796208	1.45842	0.784962	0.577757	3.66863	2.7364	0.0108813	up
PRXL2A	146.939	150.225	86.3218	105.753	190.653	165.486	230.135	264.847	1.73968	0.0108816	up
PROM1	0.523478	0.239792	0.358051	0.617175	0.392333	0.554655	1.07124	1.89742	2.25232	0.010909	up
LOC101122645	4.61681	5.1422	6.71418	6.60795	10.9486	7.91911	8.73026	16.4063	1.9065	0.0109211	up
LOC114108993	0.359686	0.0952592	1.62721	0.732775	0.916396	0.0275248	1.96411	18.2756	7.52544	0.0111447	up
LOC114110433	54.7812	87.4487	41.638	42.093	86.8255	90.0274	92.3442	146.668	1.84043	0.011301	up
CHMP4C	0.121639	0.0941603	0.0742123	0.0595322	0.188993	0.171747	0.105203	0.236616	2.00993	0.0113066	up
PCLAF	0.0448701	0.119378	0.0448444	0.0142297	0.208957	0.0449694	0.031856	0.955365	5.55765	0.0115981	up
FAM83D	0.324603	0.400146	0.515809	0.331132	0.866439	0.52131	0.796707	2.56705	3.02319	0.0116245	up
DLX5	25.1228	14.2124	13.0546	16.6075	35.0134	28.7794	22.2549	42.7257	1.86635	0.0117148	up
KCNMB4	5.92862	6.07932	14.5476	7.33354	29.2822	17.0117	13.3004	11.3282	2.09279	0.0122882	up
ADAMTS18	19.1195	11.552	24.1049	11.8197	39.5141	22.708	22.4373	37.6247	1.8362	0.0123371	up
FCGR2B	0.368191	0.262479	1.3805	0.190092	8.83749	1.65975	0.408243	0.146643	5.02081	0.0124772	up
IQGAP3	0.014579	0.088166	0.022183	0.031655	0.274844	0.048728	0.0001	0.90562	7.85074	0.012489	up
CDCA7	0.309608	0.480829	0.386613	0.365887	0.805496	0.340464	0.619375	1.66912	2.22592	0.0126786	up
GRTP1	1.85343	6.13267	2.74639	5.1123	9.5958	4.66016	8.1518	8.67848	1.96192	0.0126892	up
KDM1B	51.1033	48.5993	34.2956	35.0775	84.9615	44.5024	70.9432	107.732	1.82249	0.0127833	up
HPCAL4	0.440533	0.282468	0.155703	0.510231	0.552924	0.752554	0.954275	0.875314	2.25717	0.0128479	up
NDC80	0.0001	0.175829	0.0001	0.070787	0.465337	0.076635	0.016007	2.3811	11.908	0.0128992	up
MBNL3	3.72383	6.02544	2.65728	3.08374	10.8431	4.28903	4.1152	12.3987	2.04296	0.0129617	up
LOC101108868	54.5883	59.4258	61.7899	69.2444	97.4234	81.0792	98.0132	119.004	1.61405	0.0133329	up
TK1	0.0589759	0.139727	0.142361	0.0755288	0.177989	0.230217	0.208518	0.581685	2.87669	0.0133983	up
ERP27	26.9767	27.8307	15.8964	18.6056	50.6298	25.825	36.5639	54.5897	1.87672	0.0134354	up
SLC38A1	436.465	287.664	278.599	146.477	512.681	422.81	579.215	544.174	1.79157	0.0134502	up
JCAD	3.37379	3.31409	3.82733	3.70592	10.9572	5.92254	3.15549	7.15004	1.91161	0.0134735	up
LOC101120749	0.10965	0.065331	0.087851	0.236598	0.586714	0.235312	0.05473	0.734881	3.22695	0.0136111	up
LOC101110185	0.543329	1.89698	1.44043	2.26567	3.60438	1.63034	1.37387	11.0437	2.87197	0.0136205	up
PLEKHG7	0.382587	0.402075	0.757894	0.611534	3.65379	0.968283	1.14864	0.71359	3.01023	0.0138687	up
CREB3L4	43.1834	24.9607	34.0044	13.8636	89.1254	41.0171	38.7858	62.5088	1.99494	0.0139082	up
RUNDC3B	239.542	251.998	283.303	169.1	569.13	429.103	348.645	287.455	1.73139	0.0139409	up
LOC114116383	26.4285	16.9124	15.659	14.4849	15.6931	15.8827	55.6155	76.286	2.22464	0.0140477	up
MCM3	4.07875	4.61785	3.33495	3.5846	6.2931	5.48263	5.60616	12.1936	1.89391	0.0140947	up
LOC101117215	0.726358	0.527624	0.523818	0.200004	4.38712	0.352025	0.470081	2.51921	3.90758	0.0145379	up
RNF4	26.0645	13.0295	28.0249	20.8367	35.668	68.2589	33.4304	24.9857	1.84574	0.0146046	up
DLX6	21.0192	19.555	21.8673	12.422	37.6786	28.9236	27.1894	38.6674	1.76934	0.0146481	up
LOXL4	0.548448	0.4028	0.329182	0.588196	0.277108	0.939287	2.3759	1.19536	2.56212	0.0150585	up
MSX1	84.3097	100.115	78.2636	58.161	149.359	114.271	98.2907	187.434	1.71219	0.0153785	up
TROAP	0.0001	0.354756	0.0403624	0.156315	0.97085	0.102985	0.0212677	3.67469	8.64824	0.0154709	up
LOC101118484	0.057911	0.219897	0.0385323	0.0601896	0.382659	0.147648	0.252627	0.509864	3.43345	0.0155519	up
FAM160A1	12.0384	3.32489	12.6992	8.29508	33.8165	17.9498	13.2769	18.0993	2.2868	0.0161528	up
HELLS	0.0997191	0.427422	0.103563	0.565887	0.783237	0.389407	0.442378	2.95945	3.82292	0.0162777	up
DNAAF3	0.126212	0.128086	0.465178	0.319501	0.263313	0.426526	0.827424	0.886548	2.31364	0.0162933	up
MGP	892.615	1160.18	731.066	695.409	1470.53	1331.24	1459.16	1337.25	1.60901	0.0164141	up
CDH2	10.899	3.08366	24.1604	13.2247	75.4807	51.5993	10.4152	17.3112	3.01368	0.0166635	up
SUV39H2	0.437152	0.453377	0.454454	0.42765	1.03854	0.635647	0.663559	0.713141	1.7211	0.0166776	up
RMND5A	15.7235	24.3959	17.3307	17.0742	32.6348	23.8133	30.8719	34.1855	1.63042	0.0167778	up
TPMT	14.1863	12.1031	4.11465	7.29957	26.9713	9.74438	16.4307	27.4999	2.13895	0.0169554	up
LOC101122351	8.90804	10.8388	21.4982	7.59229	34.9421	29.1107	18.585	12.5572	1.94923	0.0171545	up
LOC101107970	0.0384227	0.0318209	0.262687	0.137056	1.95516	0.0411201	0.312969	0.0589795	5.03894	0.0172431	up
LOC101113715	0.103856	0.121538	0.256357	0.0129053	1.4262	0.444575	0.166222	0.0646179	4.24864	0.0180853	up
LOC114116074	0.0491891	0.52675	0.552057	0.0001	1.73994	2.08761	1.35698	0.339242	4.89655	0.0181025	up
LOC114109630;LOC101105609;LOC114109632	2.92846	5.92023	0.914564	4.27492	11.5169	9.02981	7.58669	3.3547	2.24303	0.0181376	up
RALGAPA2	842.128	726.684	654.584	634.246	1196.58	1276.96	961.919	1096.2	1.58581	0.0183147	up
CP	12.9515	7.34693	10.5139	5.97418	18.8258	15.2669	14.8339	12.8602	1.67961	0.0184402	up
LOC114117987	0.0542263	0.0569114	0.156296	0.0377411	0.490706	0.345115	0.133574	0.0689774	3.40255	0.0184568	up
PRSS35	0.067045	0.137754	0.208571	0.26985	0.975609	0.205541	0.108717	1.01794	3.37784	0.0185103	up
LOC101106041	0.522986	1.41026	0.746375	1.3149	2.01314	1.20494	1.24552	5.44389	2.48027	0.018621	up
PDE3A	137.01	145.359	142.596	160.617	367.571	223.245	137.447	251.746	1.67356	0.0187082	up
LOC114108774	0.155289	1.67567	4.3729	2.67487	1.4597	23.2796	10.2344	1.7626	4.13757	0.0187812	up
SMAGP	5.60363	4.91236	6.61626	4.97452	13.7505	9.1259	9.11198	8.11222	1.81395	0.0188991	up
CENPT	0.00886727	0.0146653	0.0107518	0.014652	0.0247306	0.0174046	0.0216706	0.0668795	2.67052	0.0190285	up
GALM	46.6213	68.0693	34.9194	48.1849	88.6313	62.0952	64.526	126.594	1.72829	0.0193246	up
PLA1A	0.86999	1.008	0.697101	0.324841	2.38975	0.771944	0.99042	1.94475	2.10242	0.0195313	up
LOC114109690	0.0513721	0.203358	0.069941	0.101257	0.454301	0.0748214	0.0892273	1.17893	4.21969	0.0196429	up
LOC114112309	0.0001	0.0224815	0.0001	0.00870253	0.0301098	0.0514746	0.0307309	0.0889888	6.41423	0.0196965	up
LOC105611571	1.93724	1.63861	4.33925	1.66197	8.47721	5.71315	4.30861	2.90743	2.23517	0.0197786	up
KIAA1324	8.60082	7.1506	14.6469	2.88695	19.5378	11.0951	10.743	27.4898	2.06896	0.0198644	up
LOC106991016	1.50109	2.47335	2.38368	1.97115	4.35975	6.45148	2.9115	4.05092	2.13388	0.0199868	up
ADCY7	1.91565	2.05951	2.39409	1.44884	3.74249	2.30197	3.25541	4.29969	1.7395	0.0200387	up
DEPDC1	0.024513	0.192361	0.0001	0.062272	0.519194	0.187853	0.0001	1.87138	9.23387	0.0204622	up
LYRM2	106.097	55.0497	88.6426	82.3498	171.355	108.234	163.251	154.309	1.79789	0.0206212	up
AURKA	0.116822	0.488901	0.236724	0.402475	0.70753	0.529246	0.235081	2.96917	3.56731	0.0206732	up
FBP1	0.0796569	0.0991677	0.128074	0.0658943	0.185462	0.13317	0.114223	0.378251	2.17576	0.0207612	up
BTBD11	322.188	187.309	183.214	331.773	274.961	532.412	684.876	309.316	1.75851	0.0209824	up
KIF11	0.633946	0.793723	0.647983	0.403096	1.26448	0.542042	0.640239	3.62915	2.4512	0.0211202	up
TALDO1	12.0685	13.9137	10.3881	11.6253	18.4684	14.6329	17.0874	27.7466	1.6238	0.0212086	up
RBBP8	5.94103	6.06097	4.84805	3.32681	8.14307	8.87752	7.28834	8.76303	1.6391	0.0212602	up
HEBP1	23.4322	44.501	32.6651	23.4394	45.5488	56.4478	47.7018	64.9358	1.73039	0.0212909	up
ADCY6	95.443	101.389	101.68	67.849	151.422	124.074	123.187	190.991	1.60954	0.0213496	up
BUB1	0.658897	1.75372	0.453539	1.63528	3.53046	1.03324	0.301178	12.5762	3.87455	0.0215624	up
KRT18	14.6486	11.1384	14.419	7.06918	24.7488	17.8808	17.2689	22.9902	1.75332	0.0216443	up
ACSM3	62.2561	48.9923	110.492	29.8119	189.993	86.7163	81.0462	124.634	1.91765	0.0218915	up
TDRD12	4.69854	5.03849	5.59105	4.85448	5.68272	12.6381	6.25928	9.15117	1.67131	0.0223044	up
PDXK	46.5555	59.6429	59.2813	38.4164	92.9319	56.229	87.9276	90.8476	1.60835	0.0223647	up
KIF4A	0.398256	7.26591	2.38122	2.50302	13.456	1.74474	0.0001	81.9776	7.74429	0.0224578	up
ABCB4;ABCB1;LOC101121256;LOC114108609	30.7178	38.2252	21.9941	28.728	89.4342	50.2241	49.8814	25.8408	1.79986	0.0225251	up
LOC101114011	17.5895	21.9033	95.7076	14.7147	36.2068	97.8912	117.368	120.903	2.48387	0.0226353	up
BAD	0.873539	0.889139	0.978713	3.12192	4.08581	2.91504	1.65493	4.57117	2.25588	0.0228066	up
OXNAD1	337.511	343.189	256.241	239.305	889.23	237.278	420.417	584.337	1.81192	0.0228262	up
RAP1GAP2	5.46684	4.14976	4.35856	2.32186	6.23038	5.94707	6.54452	10.0899	1.76792	0.0229272	up
LOC101109919	0.359471	0.426317	0.427042	0.306772	0.889606	0.368409	0.457178	1.26798	1.96313	0.0229806	up
CDC6	0.220181	0.502194	0.285062	0.228478	0.772421	0.410498	0.27686	2.27354	3.02069	0.0229921	up
MASTL	0.599418	0.857616	0.844873	0.914366	1.67866	1.09443	0.430977	7.39172	3.29443	0.0230886	up
CERS4	5.33048	7.63527	4.32849	4.28009	8.08038	6.51365	11.4809	10.2658	1.68444	0.0233925	up
LOC105604469	33.794	18.9777	27.2124	39.1321	78.1043	41.4539	34.9727	57.6593	1.78137	0.0234439	up
LOC101105290	2.94352	3.88926	4.98271	4.76721	7.28311	6.64715	6.26359	6.43146	1.60561	0.0236797	up
LOC114109693	0.56894	1.65181	0.840972	1.49021	2.03099	1.35102	1.43531	6.27453	2.43674	0.0237135	up
XXYLT1	2.44631	3.70145	4.0899	2.68951	7.27143	5.00736	3.36267	8.43905	1.86278	0.0242594	up
LOC114109063	0.638525	0.515994	0.519019	0.542252	4.29815	0.66519	0.442505	0.507817	2.66888	0.0242617	up
LOC114114807	19.6941	7.6001	20.4608	49.6852	54.9863	31.0206	46.9593	56.4131	1.94354	0.0242754	up
CDC20B	1.00527	0.611284	0.498049	2.33314	1.49549	1.86906	1.27994	7.97154	2.8365	0.0244499	up
ARRDC2	30.2383	25.6507	41.1275	15.5309	148.657	28.6148	32.498	40.8468	2.22677	0.0245277	up
SPIN1	177.808	128.489	133.054	240.141	374.278	196.767	258.325	266.066	1.61214	0.0248425	up
SMPX	0.123547	0.0231174	0.219117	0.047195	0.490085	0.160136	0.174297	0.550388	3.32926	0.0248683	up
NUSAP1	0.578563	0.863794	0.438022	0.488047	1.01145	0.725947	0.619866	3.06868	2.29095	0.0248736	up
RRM2	0.135287	0.915178	0.0001	0.281069	2.15226	0.161077	0.0001	11.4795	10.3579	0.0249046	up
FGFRL1	1.0288	1.1555	0.637846	0.763809	1.71153	1.22218	1.14693	2.11152	1.72678	0.0250339	up
FOXM1	0.0001	3.36057	0.0001	0.834127	10.0539	1.50411	0.0001	36.155	11.3741	0.0256245	up
CLSTN2	0.300425	1.46992	0.726837	0.169644	1.61016	1.00027	0.156432	6.89369	3.62249	0.0256462	up
AKR1B1	0.485458	0.994344	0.196743	0.377233	1.646	0.937905	0.707938	0.896441	2.03931	0.0258593	up
LOC105604976	7.67581	6.49065	5.52566	8.53237	15.1255	11.2259	10.4389	9.9767	1.65696	0.0260628	up
MIS18A	0.028993	0.061556	0.077063	0.139517	0.231767	0.124933	0.07931	0.51563	3.0985	0.0260991	up
DCLK2	0.471743	0.407778	0.834681	0.741369	1.34416	0.88245	0.932998	1.06285	1.71954	0.0261249	up
LMNB1	1.31204	1.60957	1.43903	1.23525	3.1077	1.38996	1.3855	5.26692	1.99255	0.0263459	up
LOC101111401	4.379	5.90713	7.40926	5.41445	9.54822	6.35451	9.99988	16.9335	1.85359	0.0264762	up
LOC101111915	34.0579	35.3919	37.8953	43.9677	57.202	47.1133	53.7337	74.836	1.5391	0.0267997	up
TPM4	1.39293	2.02829	1.18078	1.56945	2.53173	1.41757	2.7924	3.61799	1.67865	0.0268074	up
SLC37A4	3.7476	4.18329	2.91391	3.57438	4.84327	3.05618	4.65411	17.4191	2.07867	0.0270485	up
KIF18B	0.0001	0.122596	0.039165	0.0274558	0.475563	0.0289357	0.0001	1.16065	8.79608	0.0271728	up
MARVELD3	2.18552	2.09596	2.54371	1.77548	3.59762	3.40612	3.39119	4.18083	1.69472	0.0282291	up
TTC22	0.0609967	0.14511	0.127107	0.0884772	0.325606	0.213079	0.215534	0.149457	2.14298	0.0283392	up
TACC3	0.214358	0.366664	0.231027	0.299909	0.636066	0.330127	0.229127	1.62074	2.53252	0.0283835	up
FAT2	19.3209	25.4556	26.3903	7.65776	61.8848	50.9399	30.6867	14.9026	2.0097	0.028388	up
FMN1;LOC114108718	128.769	117.814	111.772	77.2779	160.508	178.48	124.286	247.799	1.63228	0.0285281	up
SNX20	0.20153	0.131111	0.269353	0.293202	0.770827	0.370203	0.439925	0.534539	2.36316	0.0287363	up
LOC114109395	0.305837	0.601884	0.287418	0.255986	0.478418	0.957798	0.76895	0.806604	2.07547	0.0294089	up
LOC105616812	5.15747	5.31964	5.90349	7.42508	13.8509	7.84027	8.20919	14.105	1.84852	0.0300203	up
EFCAB5	4.64503	16.3222	2.84548	19.8791	20.7051	25.4586	14.8884	33.0217	2.15313	0.0302483	up
DTL	0.166675	0.840662	1.30805	1.53768	2.5705	0.733855	0.523891	9.69738	3.51035	0.0303432	up
ARMC12	10.3478	6.1818	2.80564	4.19833	5.63115	9.42659	20.4257	11.4083	1.99254	0.0305897	up
LAMC2	4.75829	4.77478	3.58554	3.51445	4.19337	9.9975	8.47137	6.98505	1.78243	0.0305927	up
FTH1	96.3476	103.02	111.366	95.1678	222.915	157.021	109.771	145.88	1.56587	0.0307923	up
MCM2	28.8697	39.1683	24.5266	35.432	63.4996	34.2245	37.4992	122.497	2.0135	0.0308381	up
SLC44A1	7.06748	6.51647	10.1001	8.45863	26.0868	7.78563	6.95832	17.4795	1.81411	0.0308902	up
LOC114116116;LOC114116113	0.198427	1.49658	2.18645	0.369654	1.68798	1.6963	2.25676	6.17152	2.7787	0.0309389	up
MARC1	0.79898	0.618875	0.407189	1.1127	0.920248	1.17541	0.626574	3.59763	2.15126	0.0312869	up
LOC114115392	0.0898959	0.0001	0.0001	0.0001	0.0452708	0.325167	0.0522107	0.29938	8.00511	0.0313516	up
SMC2	4.11522	3.75659	4.62786	2.85356	6.06666	5.2129	4.12263	13.7408	1.89816	0.0314424	up
KBTBD12	128.92	69.3295	80.8588	90.9726	175.611	122.736	68.2441	309.181	1.82601	0.031498	up
RABGAP1L	142.25	37.4605	60.6812	47.7208	162.986	147.701	69.7907	155.141	1.85906	0.0315564	up
NWD2	0.144065	0.053311	0.096046	0.058284	0.232894	0.114347	0.304775	0.2124	2.45778	0.0319595	up
LOC101108106	12.0688	13.3401	10.0758	8.50695	27.1762	15.1121	13.4955	24.1502	1.81703	0.032071	up
LOC105606008	0.033994	0.67945	0.19921	0.0432227	1.14043	1.14637	0.686439	0.341786	3.46804	0.032273	up
GMNC	21.8389	19.2335	39.3514	15.7515	40.0782	44.1859	38.2095	48.2602	1.77524	0.0326746	up
ECT2	0.443655	0.85243	0.460596	0.429336	1.11274	0.467002	0.563535	3.35535	2.51536	0.0330786	up
FSD2	0.32775	0.217057	0.316392	0.296748	0.467183	0.472681	0.668838	0.465414	1.7912	0.0331522	up
LOC106991077;LOC101102714	109.82	110.34	126.992	50.0817	174.839	271.801	140.393	105.375	1.74307	0.0332069	up
MSRA	6.28391	4.34206	4.67483	6.25967	8.42455	9.71809	10.0701	9.53998	1.75101	0.0332319	up
GALNT3	4.86895	5.20539	9.95886	2.64603	13.6703	6.70185	8.57072	13.927	1.89027	0.0332363	up
TRIM16	2.38832	4.58926	4.53857	3.18772	8.54288	5.35386	4.25629	7.90236	1.77201	0.033835	up
LOC101109578	0.423087	0.0979713	0.450526	0.175512	0.528819	0.777077	0.969777	0.382633	2.31742	0.0338385	up
RAB37	0.0724553	0.105018	0.104941	0.0815272	0.178256	0.108707	0.279018	0.305569	2.39476	0.0342661	up
FGFR2	0.883285	0.623514	0.908202	0.600268	1.15901	1.03766	0.857893	1.85158	1.6271	0.0342661	up
SMS	151.664	161.789	137.706	101.098	288.884	166.405	208.53	196.224	1.55732	0.0344084	up
DLGAP5	2.76835	13.4496	0.0001	5.99547	21.4933	5.13055	2.36576	91.3049	5.41537	0.0345391	up
RUNDC1	4.94751	5.61869	8.62125	24.3952	47.4553	8.57626	10.9285	36.2163	2.36737	0.0345536	up
RNF208	0.085797	0.25807	0.0956218	0.11531	0.262002	0.187722	0.793785	0.203237	2.60769	0.0345824	up
BORA	0.857327	0.903805	1.20003	1.04402	1.25486	1.54027	1.59034	3.28759	1.91578	0.034863	up
IBSP	0.104669	0.384553	0.264157	0.135016	2.56066	0.180042	0.239656	0.189467	3.56803	0.0350015	up
LOC114118048;LOC114118053;LOC105605834	0.0258989	0.0352282	0.00386942	0.0325656	0.376829	0.00718092	0.0283353	0.00634011	4.29148	0.0350235	up
LOC101117703	0.583365	0.146079	0.566582	0.0434225	1.55981	1.92587	0.257364	0.443461	3.12555	0.0351079	up
CDK2AP2	0.900608	1.15375	0.972638	0.796757	1.71185	1.31013	1.32209	2.03338	1.66785	0.0353936	up
LOC101111533	2.98028	3.65531	2.76161	3.93689	3.80896	6.04959	6.07445	7.7969	1.77964	0.0358018	up
RBM46	0.238052	0.22118	0.0449875	0.154024	0.0502558	0.244901	0.986119	0.955766	3.3985	0.0359279	up
DCAF16	11.7772	5.25667	6.33768	28.6283	28.883	19.8936	22.961	24.5208	1.85113	0.0368348	up
C12H1orf116	1.22865	0.560101	0.649807	0.363866	2.17921	1.24919	0.914838	1.27461	2.00464	0.0369659	up
AGR2	0.947139	2.09208	0.620277	1.36335	1.79369	1.7067	1.00807	9.08234	2.7058	0.0370317	up
LOC105611507	9.90508	13.4242	4.08138	4.00068	25.6584	16.1873	6.50997	13.6131	1.97282	0.0374318	up
LOC105609280	11.0206	10.1535	44.8629	15.4431	44.5569	30.1224	59.9771	23.2706	1.93823	0.0375054	up
KIF22	0.407943	0.798904	0.44183	1.0734	1.51837	0.639702	0.645923	4.20637	2.57537	0.0375667	up
LOC101120455	1.18651	1.85341	1.38852	2.27714	2.86883	2.11661	2.18615	5.2328	1.84986	0.0375925	up
CLSPN	0.052846	0.160248	0.119298	0.162816	0.234991	0.077601	0.111575	1.11408	3.10627	0.0376505	up
RASGRP1	3.81094	3.82046	7.09615	4.23994	10.5716	7.21834	8.32037	5.49697	1.66639	0.0377766	up
LOC114111037	45.1171	65.247	80.2503	72.1113	91.9003	118.465	104.072	118.039	1.64612	0.038512	up
METTL9;LOC101104199	137.621	99.2402	93.1763	109.866	162.486	104.518	142.326	313.547	1.64327	0.0385411	up
MINAR1	45.732	67.1015	73.2692	48.7448	88.6846	90.4448	81.6649	95.3854	1.51664	0.0386274	up
GCA	2.62367	1.60475	1.82079	1.16569	4.13274	2.24151	1.15459	7.37933	2.06631	0.0387907	up
LOC114115634	8.27546	6.88294	7.24492	9.21716	36.5181	10.1395	7.58241	9.15367	2.00483	0.0390501	up
FAM3C	2.37449	2.45204	5.52057	3.58092	11.3472	6.87601	3.48755	3.74849	1.82792	0.0390879	up
FRMD1;LOC114116222	3.521	3.83	5.35457	2.46773	8.32978	3.12749	4.23546	11.632	1.80084	0.0395007	up
SYTL5	0.2599	0.478032	0.124458	0.392779	0.454852	1.17743	0.242834	0.833769	2.15818	0.0396603	up
LOC114113967	0.990804	0.395765	0.463439	0.43688	0.978774	2.81208	1.16035	0.748567	2.49237	0.040162	up
PDLIM1	12.5484	16.7217	12.6526	10.7992	17.6134	13.5477	18.1443	38.64	1.6681	0.0403741	up
MOGAT1	9.32374	7.31368	6.6976	2.29163	20.2371	13.5386	7.28486	20.7102	2.41041	0.0410374	up
TPX2	0.456327	0.820627	0.635683	0.758214	1.55783	0.708366	0.35557	3.24118	2.19516	0.0414865	up
WSCD1	12.8636	12.3466	17.6705	13.0819	44.0297	27.3166	8.40073	38.2164	2.1079	0.0414988	up
DSG1	7.79176	8.83903	7.24346	9.05775	14.7525	9.25809	7.18121	23.9555	1.67458	0.0415972	up
KLHL25	3.63529	5.69943	5.64457	4.5399	9.34845	6.78913	6.76052	9.27195	1.64812	0.041694	up
HPS5	10.3859	19.2279	12.2035	13.968	26.1303	15.0317	17.25	30.3634	1.59138	0.041958	up
SDSL	5.49247	3.0409	7.23557	1.0208	17.9997	5.45581	9.11344	4.57702	2.21242	0.0419878	up
CFAP161	12.1641	10.6061	3.29601	10.0447	10.3552	9.39657	15.081	33.1883	1.88367	0.0420123	up
SAE1	18.724	19.9082	18.6844	19.1263	27.1204	26.6516	23.873	37.1124	1.50122	0.042051	up
LOC114108731	3.36423	1.88145	6.42389	4.50214	4.05971	10.4414	6.38658	9.5469	1.88196	0.0421493	up
LOC101122904	5.42443	6.01772	5.30636	6.06823	11.643	7.00422	6.84771	17.372	1.87875	0.0423102	up
LOC114116387	1.87323	2.004	1.15796	1.00133	2.43523	1.96797	2.11021	4.04714	1.74944	0.0426277	up
UST	213.16	268.231	339.128	235.661	722.746	284.246	224.828	608.409	1.74235	0.0426481	up
FOXA2	15.9637	12.8891	25.2781	11.3884	43.8884	26.4433	19.8728	29.1103	1.82106	0.0428076	up
WDR38	5.59875	6.52761	9.09589	7.2542	8.80082	8.22908	14.0211	22.5101	1.88089	0.0429513	up
MAD2L1	0.0282572	0.0357275	0.0303119	0.0237622	0.039267	0.0554043	0.0396725	0.107974	2.05252	0.0430805	up
KCNE3	0.680247	0.865965	0.453056	0.77791	0.367584	0.767393	0.978333	4.96317	2.54808	0.0432074	up
ORC1	0.00180009	0.00351185	0.00185478	0.0016086	0.0056627	0.00178564	0.001416	0.0177028	3.02749	0.043297	up
CNDP2	0.845547	1.08234	0.684319	0.669705	1.36039	1.08941	1.19452	1.32731	1.51486	0.0437493	up
LOC105605854;LOC105605855	10.6238	12.7918	9.01585	5.77071	7.31674	9.27391	12.2228	51.2615	2.09609	0.0437861	up
CNTRL	1.33859	1.37717	1.46735	1.60535	2.49141	1.80489	2.56424	1.94309	1.52089	0.0441245	up
SLC25A1	62.764	72.6082	83.9646	74.9148	136.913	127.499	139.779	61.9619	1.5842	0.0442782	up
LOC114117590	26.0627	27.7098	26.1362	24.9767	61.2757	33.5986	34.1822	32.1074	1.53657	0.044964	up
SHCBP1	0.0001	0.223852	0.137082	0.077235	0.332074	0.025238	0.07246	1.84623	5.19317	0.0451199	up
LOC101116059	0.311771	0.253292	0.633545	0.404111	1.20462	0.566023	0.642434	0.671261	1.92444	0.0451455	up
MCM4	0.447961	0.44412	0.662925	0.585455	0.819688	0.732294	0.552932	1.69544	1.77548	0.0451587	up
DSP	2624.51	1669.14	1882.79	1296.19	2430.41	2647.06	2586.74	3865.74	1.54296	0.0456939	up
GLB1L3	17.4548	6.66541	19.6858	12.8994	17.757	12.6512	31.7326	47.5057	1.93361	0.0458117	up
FAM234B	87.4308	48.1485	41.8083	51.8004	82.612	107.305	86.5775	78.8154	1.5503	0.0459272	up
LOC101110340	0.543843	0.881108	0.966386	0.589468	1.8207	1.3258	1.41843	0.850063	1.81662	0.0460055	up
TCF19	0.112542	0.302955	0.19271	0.267826	0.501929	0.283464	0.172528	1.2999	2.57732	0.0461396	up
SQOR	137.354	98.6496	142.939	113.208	242.139	159.351	153.471	188.176	1.50998	0.0463198	up
TJP3	106.828	97.355	82.6369	60.0443	170.544	124.17	113.422	127.21	1.54338	0.0463257	up
SLCO4A1	3.38838	3.42064	2.22666	2.96347	2.17108	2.48751	3.91588	19.8927	2.37243	0.0464326	up
DPYS	1.81777	2.63963	0.65421	0.504893	4.29858	0.623326	1.86698	8.71535	2.76048	0.0466036	up
LOC114118377	0.175279	1.03527	0.297771	0.368124	0.571839	2.02596	0.62813	0.8462	2.17013	0.0475195	up
BCAT2	0.63999	0.854368	0.655479	0.725111	1.10536	0.901752	0.8225	2.1305	1.72529	0.0476045	up
TSPAN5	13.5691	10.4952	14.7393	12.7382	27.5743	24.342	11.5894	16.918	1.56035	0.0476047	up
PLA2G16	108.462	101.784	127.093	91.6494	100.43	259.899	201.727	123.09	1.59712	0.04808	up
SLC5A1	76.7103	106.521	68.4026	73.4565	128.566	212.688	133.111	82.6236	1.71334	0.0487378	up
AK9	3.81827	1.94735	6.71575	3.97567	3.77118	6.97248	7.37018	12.748	1.8753	0.0487842	up
LOC114111559	0.212988	0.333383	0.196226	0.186797	0.485837	0.297019	0.304439	0.498401	1.70616	0.0489304	up
ZNF367	0.168522	0.210803	0.174164	0.206551	0.375049	0.120433	0.134339	1.21345	2.42523	0.0492417	up
LOC114113604	122.456	135.422	319.682	312.835	151.247	619.597	239.208	645.246	1.85906	0.0493632	up
THSD4	16.1854	15.98	19.8583	21.6717	28.2426	22.2636	15.071	54.3593	1.62746	0.0494954	up
LOC114114821	0.215733	0.467255	0.365354	0.485101	1.19494	0.490152	0.780101	0.42904	1.88741	0.049534	up
LOC105602976	7.94452	3.53201	2.11834	2.41884	0.123577	0.0446381	0.133378	0.111442	0.0257926	4.80027e-14	down
CHST8	0.872859	1.1517	0.833505	0.852284	0.0001	0.0001	0.0438367	0.0001	0.0118956	3.11289e-11	down
LOC114112676	8.16841	3.59943	2.14698	1.95734	0.231247	0.172005	0.132863	0.836838	0.0865007	3.06577e-07	down
FOSB	1.524	0.547986	0.24057	0.105442	0.0456342	0.0522467	0.0599284	0.0668437	0.0929087	1.5348e-06	down
LOC114112647	0.153863	0.00462381	0.130595	0.0001	0.0001	0.0001	0.0001	0.0001	0.00138322	2.13022e-06	down
LDB2	9.25245	13.4013	12.1682	14.5979	3.13117	6.15301	5.32075	5.30637	0.402901	2.60207e-05	down
SHISAL1	19.6516	14.3724	19.9723	23.3349	3.11892	7.54442	6.06022	9.51608	0.339315	0.000133946	down
GPM6A	0.25483	0.0880578	0.26466	0.234413	0.0395937	0.0869087	0.0525307	0.0824836	0.310604	0.00014955	down
LOC114112702;LOC114112704;LOC114112701	200.975	141.241	165.754	349.038	119.051	96.8644	55.9714	57.7434	0.384629	0.000151075	down
GABRA4	0.272328	0.206973	0.391108	1.92512	0.0899275	0.129522	0.00824594	0.137707	0.130709	0.000219588	down
DIRAS2	0.660934	0.62411	0.222853	0.516331	0.070433	0.097198	0.0001	0.080569	0.122664	0.000272175	down
DOK6	42.0117	19.3972	23.2324	48.21	3.50567	11.8786	2.47304	9.93217	0.209177	0.000282302	down
GPNMB	21.7965	25.5179	25.1537	33.9031	8.92786	6.01829	6.18734	18.6146	0.373673	0.000336695	down
LOC114116610	1.4484	0.176292	3.84385	0.052866	0.0999396	0.195153	0.152192	0.114532	0.101752	0.000351848	down
LOC106991051	0.420249	0.192996	0.124972	0.0427151	0.0390232	0.0535932	0.0462863	0.046951	0.23799	0.000352013	down
MIRLET7C;MIR99A	372.98	365.837	381.221	903.172	194.507	238.439	188.97	246.38	0.429167	0.00041925	down
HOXD3;MIR10B	780.193	569.584	644.91	2027.7	125.427	326.109	216.255	588.047	0.312212	0.000451815	down
KLF17	5.04997	1.3915	3.32507	2.29182	0.263805	0.388458	1.4553	0.102548	0.183284	0.000499487	down
FOS	61.0067	15.9459	12.1275	5.29162	4.04163	6.79189	4.65836	6.98027	0.238124	0.000614359	down
GABRB1	10.7887	17.89	16.4314	56.3049	11.558	5.76095	2.11379	9.06016	0.280954	0.000620792	down
C9H8orf89	4.96382	1.40973	1.34794	10.0126	0.759973	1.22676	1.04066	1.52309	0.256596	0.000713446	down
C2H2orf88	5.00234	1.89165	4.50077	10.291	1.39001	2.01718	1.29452	2.1135	0.314272	0.000832578	down
TMEM132C	0.593881	0.943979	0.316736	0.962281	0.121266	0.337126	0.175466	0.205595	0.298008	0.000922822	down
SLC38A4	18.2388	17.3191	21.4088	94.8523	6.53602	14.7627	11.4273	13.2277	0.302688	0.00122561	down
GFRA1	2.19646	4.15467	1.43642	70.5782	3.33427	1.6042	3.10223	1.09287	0.11655	0.00133177	down
LOC101108163	114.123	161.842	35.9748	84.258	44.6241	31.824	32.7099	32.8983	0.358549	0.00138301	down
LOC106990819	2.53743	1.79124	0.491549	0.52446	0.453234	0.185437	0.412677	0.274323	0.248036	0.00141234	down
ZBTB16	73.9433	71.8708	66.6003	52.848	39.496	26.3242	43.4311	27.2265	0.514501	0.00150756	down
CACNA1C;LOC114114285	19.4789	21.7404	16.1289	42.4655	10.0587	9.42601	15.8695	6.86979	0.423028	0.001545	down
POSTN	521.428	907.824	528.329	2766.31	410.24	381.264	472.865	460.542	0.365146	0.00154915	down
LOC101109899	29.3272	4.18598	7.20289	18.5906	4.13788	3.10008	2.45059	6.4131	0.271498	0.00160967	down
HAND2	47.5261	51.6776	24.3584	125.11	17.7082	34.2737	19.9292	17.0016	0.35755	0.00162517	down
ATP2B2	0.171662	0.0710802	0.0488484	1.29798	0.0559354	0.0790831	0.0710556	0.0354549	0.151946	0.00165334	down
ADGRB3	1.93907	1.38885	1.2836	4.27634	0.540165	0.779287	0.401622	0.632882	0.264851	0.00167562	down
LOC114117920	0.211873	0.0599754	0.0910984	0.396711	0.0588682	0.0153233	0.00917582	0.0541093	0.180972	0.0018498	down
HGFAC;RGS12	7.36207	14.803	12.2438	6.47259	4.46082	4.54788	4.59843	6.19053	0.48427	0.0018721	down
NFASC	0.278461	0.658307	0.184342	0.541925	0.095558	0.132301	0.100945	0.134026	0.278304	0.0020086	down
NR2F2	9.63265	9.09693	8.22723	16.7312	5.03802	4.62641	4.6463	7.44546	0.49799	0.00213934	down
DPEP1	1.28519	0.897607	0.521077	1.99763	0.334818	0.596872	0.141677	0.278254	0.287487	0.00223694	down
LOC114113049	0.140918	0.126894	0.22562	0.399457	0.0920107	0.0833664	0.0522297	0.0631765	0.325666	0.00238972	down
LOC105608584	52.9066	58.1453	36.5497	122.298	19.513	44.1059	26.0404	21.4043	0.4115	0.00245279	down
GRIK2	0.245119	0.110961	0.00757072	0.418682	0.0190885	0.0495541	0.0001	0.0172811	0.109958	0.00334464	down
ADAMTS5	31.2371	12.6521	22.2125	63.9211	9.61095	18.4438	16.205	7.42738	0.397524	0.00336245	down
LOC114113445	0.153067	0.263631	0.198527	5.33431	0.125951	0.299371	0.320525	0.195864	0.158283	0.00359408	down
IRF4	1.65024	1.17289	1.42766	0.392864	0.578751	0.05883	0.184792	0.472702	0.278891	0.00360358	down
HOXD9;HOXD11;HOXD10	10.8268	11.237	8.63314	29.6323	6.35911	7.69763	4.60563	8.67017	0.453056	0.00366848	down
LOC114112492	0.51695	0.0399931	0.529133	0.0364432	0.0001	0.0289204	0.0336351	0.0775309	0.124885	0.00381003	down
LOC105607533	189.546	84.941	223.361	126.204	76.0308	90.4109	72.3702	81.9289	0.513966	0.00386821	down
MYOM3	0.760424	0.748424	0.297449	0.712223	0.183733	0.287199	0.27971	0.234848	0.391297	0.00405816	down
LOC114116087	0.471819	0.877312	0.502943	0.66798	0.141981	0.295392	0.359188	0.360737	0.459236	0.00420228	down
RIPOR3	52.871	49.9532	34.6249	110.735	20.5603	27.9694	23.9763	37.3578	0.442671	0.00439819	down
LOC106992027	0.478856	0.251847	10.5591	17.2097	0.107354	1.43264	0.0001	0.0001	0.0540428	0.00458532	down
GPR173	2.09832	0.662269	1.51803	5.43779	1.32311	0.485093	0.627714	0.976741	0.351226	0.0047768	down
EGFR	284.232	161.717	134.53	188.731	166.837	63.7794	63.6063	74.2247	0.478995	0.00492388	down
PROKR1	205.115	221.234	164.545	1272.4	201.172	98.1747	138.474	188.12	0.335933	0.00510679	down
ADAMTS10	12.2289	15.396	11.2763	25.2203	7.27934	7.92351	7.97057	9.56089	0.510504	0.00525685	down
EGR1	4.66887	2.88717	1.85108	2.18349	1.44005	1.25534	0.718669	1.40511	0.415782	0.00528386	down
CC2D2B	669.615	4045.18	500.85	1672.2	571.547	792.286	610.804	593.189	0.372805	0.00542844	down
LOC101105359	1.1414	1.15079	1.76843	0.300955	0.656678	0.295072	0.0990196	0.401578	0.332987	0.00544367	down
SLC24A3	4.88563	5.43245	1.87875	12.9018	1.45189	3.32071	2.3381	2.3812	0.378184	0.00545573	down
ANGPTL1	10.5328	9.86397	12.0702	52.4789	9.37431	9.37261	7.30119	7.54972	0.395521	0.00549124	down
SLC41A2	13.7209	10.2336	15.1148	10.8702	5.52629	5.1689	6.35878	7.75643	0.496809	0.00556722	down
PRG4	38.5594	19.6731	45.812	37.1828	15.7333	24.9851	10.8671	9.01457	0.429096	0.00559557	down
SVIL	47.7622	47.3811	33.6637	79.4499	23.3527	33.88	24.9916	30.539	0.541462	0.00566155	down
MYLIP	20.6718	16.0921	17.7198	15.3841	7.50327	13.0362	9.01619	9.60006	0.560426	0.00570177	down
CACNA1G	17.2419	23.1569	10.2834	48.3101	8.18843	13.5228	8.96194	13.7972	0.449231	0.00573972	down
ZNF385D	2.30961	2.04241	1.45087	7.67301	0.845879	2.26517	1.08825	1.11112	0.394069	0.0057816	down
LOC114109423;GRM7;LOC105603421	830.457	648.348	941.823	1020.68	342.237	446.285	223.631	757.788	0.514322	0.00588166	down
LOC101114456	0.0934775	0.0272277	0.170551	0.218114	0.0464876	0.0410318	0.00966668	0.0478347	0.284706	0.0061628	down
SLC39A6	3.30898	4.12245	3.0334	7.59602	2.01363	2.68757	2.35527	2.39793	0.523475	0.00616749	down
LOC105603051	1.48617	1.87917	1.7166	4.90066	0.244542	0.690993	1.04219	0.874331	0.285703	0.00626074	down
LOC114112646	42.7379	20.0689	38.8465	181.994	46.4867	16.0882	6.86968	3.28723	0.256416	0.00653304	down
KCP	4.29006	5.18086	2.90109	24.3311	2.38327	4.22913	2.29429	3.6361	0.341737	0.00660545	down
LOC114112677	122.246	71.853	103.346	308.408	123.793	43.3934	40.1973	29.7332	0.391378	0.00670038	down
RGS2	5.86089	7.62317	7.81679	11.746	3.53501	4.57277	4.65074	5.70643	0.558751	0.00690075	down
LOC106990143	0.6062	0.837684	1.22605	1.09937	0.306235	0.75201	0.350699	0.135171	0.409655	0.00694476	down
LOC114112176	0.322909	0.688791	0.470501	1.64244	0.242313	0.0299674	0.204488	0.404209	0.281945	0.00698686	down
SYT7	3.13471	1.43416	6.29943	4.37006	1.18325	1.84534	2.02469	1.16054	0.407775	0.00728865	down
APOE	1.26692	1.64188	1.11875	11.538	1.16551	0.99652	0.996485	1.69393	0.311742	0.00733739	down
DCLK1	252.246	363.137	393.901	635.874	162.964	254.503	188.476	278.214	0.537429	0.00769932	down
LRRC3B	15.4406	23.2496	16.0013	26.3574	9.35466	7.79666	8.14022	17.866	0.532487	0.00776572	down
RASD2	9.60662	10.4983	6.39822	19.7277	3.47424	7.35708	5.71397	4.1514	0.447681	0.00787304	down
TRPC3	316.771	272.361	189.947	247.684	56.9785	173.775	157.333	143.699	0.517923	0.00789477	down
P2RY14	28.7319	32.4726	39.725	77.7049	8.49418	17.8512	14.1801	37.3575	0.435991	0.00822681	down
SEMA5A	105.601	133.229	73.8961	136.08	46.3451	75.8268	66.2253	68.103	0.571516	0.00822886	down
PCDH10	0.176681	0.311339	0.317153	0.719361	0.028632	0.116723	0.085735	0.256213	0.319641	0.008472	down
MAN1A1	38.6939	44.2054	40.0369	81.8848	23.4173	27.755	24.3056	32.8739	0.529008	0.00862239	down
KERA	8.32766	10.8685	4.06867	16.8036	2.8411	6.5227	1.82036	3.93399	0.377308	0.00865265	down
LOC105606646;LOC114109236;LOC114109224;LOC114109242;LOC114109240;LOC114109235;LOC114109222;LOC114109228;LOC114109215;LOC114109227;LOC114109223	34.1837	39.5215	20.7085	76.9652	11.0083	11.0175	21.5007	33.9238	0.451924	0.00866188	down
SFRP1	108.822	338.063	100.098	1120	80.6869	166.186	136.832	175.317	0.33535	0.00882914	down
ABCA6	12.0069	14.5931	11.157	18.6628	4.63557	9.68752	7.95415	7.83038	0.533636	0.00893197	down
LOC105607754	0.262429	0.223438	0.276923	0.765614	0.220057	0.094007	0.158981	0.183534	0.429585	0.00893735	down
TBX3	9.56811	10.632	9.60414	16.0851	5.04585	7.40206	6.12058	7.90513	0.576901	0.00896176	down
IGFBP5	8.94968	19.649	12.1295	183.896	23.6962	8.84964	8.0476	17.4944	0.2586	0.0092603	down
RIMS3	0.319883	0.395184	0.107737	3.61924	0.490153	0.138773	0.111363	0.167364	0.204332	0.00933828	down
TCF7L2	16.5389	16.3656	17.643	41.7429	14.8154	13.1526	9.86374	10.462	0.52328	0.0095034	down
SLC24A2	0.799849	0.985553	0.783222	1.97489	0.510741	0.65675	0.259035	0.657245	0.458625	0.0100257	down
LOC114111033;LOC101108282	1482.29	1286.87	810.804	2527.02	843.119	878.06	884.681	713.001	0.543453	0.0100523	down
LOC114108780	2.97741	3.11202	1.98412	7.47179	1.49046	1.75885	1.77442	1.32725	0.408546	0.0101138	down
AMHR2	6.8248	8.23855	4.18871	13.129	1.76621	1.53934	1.63936	7.25967	0.376905	0.0101715	down
IGDCC4	64.5726	71.1094	66.8087	140.338	40.2453	39.9989	39.5857	58.8817	0.521286	0.0103926	down
PLSCR4	1.60437	1.52914	1.11161	3.38562	0.740935	1.02005	1.0524	1.05241	0.506609	0.0106988	down
LOC114110120	13.7536	16.789	12.3682	26.1076	7.18472	9.13336	10.6636	8.68217	0.516729	0.0107781	down
CHRM2	0.594423	0.393102	0.34873	6.36957	0.400872	0.317163	0.486205	0.618113	0.23649	0.0110992	down
RALGPS2	24.7319	23.6277	21.1509	112.388	21.0048	23.5886	17.123	16.4585	0.429773	0.0113928	down
ARHGAP20	13.1749	17.2009	19.4677	47.6442	11.2548	12.225	11.652	14.5953	0.510086	0.011414	down
RGS13	2.9429	3.26331	5.96352	6.47849	2.37497	3.04282	2.13534	1.94043	0.509086	0.0115645	down
SOCS2	3.25269	7.65604	4.97838	13.5961	2.19948	3.70089	1.67493	5.14577	0.431468	0.0116336	down
ACSM1	0.945626	0.745611	2.01304	0.754216	0.327896	0.584628	0.504747	0.364155	0.399558	0.011796	down
DACT3	7.65404	9.69952	10.3458	27.7951	5.95423	7.70402	4.31584	7.2018	0.453665	0.0118755	down
LOC101119226	0.123259	0.424784	0.204688	0.68713	0.145037	0.133237	0.148709	0.145667	0.397712	0.0123021	down
FGD6	51.8282	53.0583	48.9137	162.967	36.6037	48.7523	29.5737	42.458	0.496856	0.0124982	down
PTGER3	0.230569	0.626274	0.322299	0.97172	0.25531	0.0001	0.0767193	0.116279	0.208478	0.0125303	down
LOC114114896;MIR143	38.5773	51.8112	44.5999	104.438	23.2745	33.593	31.2633	41.0927	0.539721	0.0133479	down
XYLT1	53.1771	80.3626	53.6678	199.026	41.2197	64.8336	35.3861	30.174	0.444325	0.0135041	down
LPAR1	46.5985	62.1323	47.0799	112.741	27.4668	44.1291	31.7688	45.8496	0.555625	0.0142367	down
DMAP1	19.5527	105.312	67.8839	73.5612	47.7424	22.1755	31.7543	19.6106	0.45542	0.014257	down
PLCXD3	0.179144	0.109691	0.097524	0.225123	0.025853	0.067849	0.024766	0.090234	0.341305	0.0143531	down
P3H2	53.0402	54.0364	48.3217	81.4161	20.2886	45.9497	22.4902	43.4686	0.55823	0.014453	down
LOC114116382	4.88647	3.60186	4.77479	9.04971	3.49216	2.39523	2.86225	3.99869	0.571345	0.0145279	down
CNTFR	0.308583	0.643335	0.451326	0.851865	0.217883	0.205023	0.277302	0.326332	0.455207	0.0145721	down
KIRREL1	9.884	10.3979	8.84091	23.2558	5.58671	7.94443	5.9169	8.74767	0.538306	0.01458	down
TTLL7	0.549552	0.512564	0.839377	0.809526	0.368918	0.29986	0.369522	0.34298	0.509506	0.0146198	down
CDH11	31.0234	40.8412	27.9274	61.789	16.1685	29.743	19.4125	26.306	0.567084	0.0146718	down
PRDM1	238.884	444.556	274.887	1130.45	200.475	247.52	290.428	266.478	0.481094	0.0149668	down
LPAR4	0.278659	0.334444	0.184084	0.999603	0.0314773	0.125053	0.264148	0.0247042	0.247877	0.015024	down
KCTD7	28.136	9.50925	23.3371	13.5206	9.14688	8.64448	6.07192	10.8613	0.466083	0.0150823	down
GDF11	41.4572	38.2532	38.0696	93.9081	31.4228	30.17	23.9903	31.6379	0.553744	0.0151224	down
CPED1	49.5921	70.4792	46.7335	81.0625	29.3143	34.4409	43.7982	42.0549	0.603582	0.0155185	down
SCUBE2	7.75032	10.5954	8.85784	26.6517	6.42511	8.8077	6.68033	4.62313	0.492733	0.0156201	down
LOC101114226	4.45397	7.91546	3.90744	23.6691	4.36248	4.93159	3.51054	2.8733	0.392477	0.0157991	down
SPSB1	1.54925	4.36661	3.64221	3.37485	1.22314	3.13952	1.0025	0.928972	0.486675	0.0158727	down
SAP30	12.1327	13.2472	14.9074	27.5109	7.26972	10.0069	11.5333	6.6592	0.523157	0.0159195	down
RASA2	14.509	11.7077	11.1327	8.63341	5.84162	7.79825	5.42096	8.13694	0.591477	0.0159338	down
TCF23	3.81472	4.53277	3.91725	10.2195	2.22093	2.43153	2.36489	4.07956	0.493543	0.0163113	down
LOC114109417	1.18896	1.05405	1.2432	6.17125	0.994867	1.12483	0.665942	1.20837	0.413567	0.0163131	down
FMNL2	0.783868	1.10016	0.869776	2.75477	0.766556	0.638998	0.698078	0.622665	0.494919	0.0166219	down
CHSY3	118.508	108.377	97.7184	288.886	60.1981	98.397	62.6566	81.0158	0.492702	0.0166361	down
PCDHAC1	0.0926848	0.204299	0.115343	0.233849	0.00791239	0.07328	0.0567959	0.0639087	0.312449	0.0174927	down
SDK2	1.6671	3.1551	0.790127	8.8958	1.05546	1.22923	1.15684	1.98892	0.374304	0.017526	down
HIBCH	24.7001	16.5013	32.5433	38.494	13.9422	18.9032	17.8056	14.6277	0.581606	0.017675	down
DDI1	14.323	12.6447	17.0289	247.253	35.8376	10.605	19.2034	11.5421	0.265024	0.0178268	down
ARHGEF25;SLC26A10	13.9857	11.4461	11.5335	34.0759	9.44323	10.6508	8.41802	9.82974	0.539711	0.0178776	down
LOC101120732	0.275186	0.0680224	0.0807347	0.232301	0.0001	0.0467189	0.0212107	0.0857622	0.234352	0.0180024	down
APLNR	0.532457	1.57249	0.643327	2.47994	0.303949	0.683229	0.283774	0.831509	0.402137	0.0181006	down
JPH4	2.62157	3.81439	3.35404	12.9989	2.21196	2.99507	2.1847	2.82834	0.448466	0.0182223	down
MEIS3	0.440246	0.412992	0.219076	0.837322	0.209137	0.279742	0.231393	0.262501	0.514639	0.0184802	down
ZFP36L1	173.521	331.508	335.599	655.768	248.821	153.741	112.332	266.465	0.52216	0.0190629	down
SMTN	299.806	477.28	442.509	1273.85	345.88	369.521	247.598	320.502	0.514751	0.0191133	down
JCHAIN;LOC105612199	270.146	176.909	132.915	88.6907	76.5187	9.72355	41.8731	142.295	0.404406	0.0194081	down
NREP	6.48986	12.8963	5.36581	25.3157	4.04288	5.7519	5.06729	8.74078	0.471419	0.0194664	down
CACNA2D1	24.6675	30.3273	24.815	52.9346	12.9211	21.3148	15.011	24.5571	0.555986	0.019473	down
LOC101104490	0.849169	1.67304	0.529359	1.99217	0.608884	0.291802	0.791781	0.287515	0.392562	0.019505	down
FNDC1	1536.1	2378.56	1928.94	2755.03	1073.19	1506.42	1217.1	1537.05	0.620303	0.0195372	down
CTDSPL;LOC105603371	161.738	172.876	191.769	211.771	97.8851	84.6864	77.1105	184.748	0.602083	0.0197552	down
LOC101121723	0.229361	0.208938	0.229042	0.814289	0.149413	0.201614	0.107161	0.221108	0.458479	0.0199289	down
RGS5	73.6022	93.5278	65.6738	103.79	34.9364	55.8989	58.1296	56.3958	0.610115	0.0199554	down
CELF2	1.53263	1.55775	1.10536	3.71531	0.876025	1.26278	1.24091	0.939116	0.545924	0.0199934	down
SYNGAP1	3.36288	2.66107	2.32538	8.60214	2.03061	2.57644	1.78203	2.13393	0.502789	0.0203502	down
NOVA1	2.35709	2.77918	3.03324	7.26148	1.78097	2.11372	2.16466	1.81975	0.510602	0.0204235	down
LOC114110046	0.714121	0.685057	1.35524	1.16006	1.05651	0.266021	0.150527	0.160282	0.417257	0.0204821	down
LOC114112489;LOC114112490;LOC114112488	40.7705	13.272	8.4671	56.6548	23.1304	12.0718	7.06228	8.71843	0.427837	0.0206335	down
RAMP2	26.6063	35.2051	20.0992	52.8982	19.3287	20.9087	19.6667	6.86827	0.495312	0.0206342	down
LOC114115257	4.4101	5.41564	3.71047	4.20048	1.99595	2.48321	1.29186	3.26547	0.50948	0.0207014	down
SLC22A17	67.956	71.1133	82.5359	186.683	51.5439	58.0527	54.0201	49.939	0.523052	0.0208405	down
CAP2	31.6033	39.4738	34.688	105.423	21.6725	28.8989	24.145	33.0382	0.51023	0.0210429	down
KCNG1	0.0532809	0.0808956	0.08639	0.0651223	0.0265284	0.0572978	0.0379645	0.0153051	0.479878	0.0211721	down
ABI3BP	60.2987	73.7692	38.9567	97.8959	29.9788	46.0112	26.3899	52.7462	0.572589	0.0214343	down
ADRA2B	0.644949	1.05135	0.644002	1.06886	0.383722	0.420617	0.429601	0.44385	0.492142	0.0214847	down
STMN2	4.66209	5.26897	3.82922	144.603	13.4404	9.16338	7.73705	6.23519	0.230962	0.0215477	down
ABCC8	0.119345	0.122794	0.901029	0.655971	0.183268	0.142011	0.075306	0.201365	0.334577	0.021821	down
LOC105615971	0.0371019	0.00872596	0.0131011	0.0499775	0.0130548	0.00869824	0.00727744	0.00572249	0.319109	0.0219397	down
C1QTNF3	0.110716	0.0313927	0.132902	0.392874	0.0294808	0.0200987	0.0209912	0.114207	0.276662	0.0220349	down
RARRES1	18.8289	13.5567	18.4282	30.7044	5.40628	12.3235	16.2945	10.7994	0.549861	0.0220729	down
CNRIP1	0.827198	1.08794	1.09432	1.75932	0.56951	0.834298	0.64221	0.537834	0.541826	0.022234	down
ZCCHC24	29.312	32.7046	30.2726	39.4725	18.9472	24.2951	22.9365	16.8213	0.629926	0.0223641	down
ZFP69B	0.440536	1.26611	0.905558	2.59693	0.650373	0.627623	0.226667	0.295853	0.345646	0.0225467	down
BGN	3.52536	4.97841	3.69417	10.5286	2.05619	3.80216	2.94014	3.34686	0.534414	0.0226607	down
CDR1	21.3928	41.5617	58.1942	86.7606	18.8619	20.7199	35.2467	17.1158	0.442232	0.0228332	down
VGLL3	5.10075	7.04371	5.91637	19.9691	4.46133	2.6075	2.93376	7.70695	0.465674	0.0228335	down
LOC114118413;LOC105602268	1.15762	0.229685	1.12079	1.85125	0.259188	0.794733	0.341144	0.45901	0.42531	0.0229399	down
SDC1	1.74669	2.07951	1.62069	3.23204	0.84584	1.16567	1.19409	1.59952	0.553653	0.0230693	down
HOXA10;HOXA11;HOXA9	121.505	147.801	112.914	326.497	64.6083	111.532	97.7735	119.278	0.554794	0.0231454	down
IGFN1	0.132192	0.264174	0.013147	0.25592	0.051788	0.036335	0.027762	0.069839	0.279102	0.0231718	down
IQSEC1	28.6586	25.6155	40.8863	24.5758	13.4003	17.1786	25.2321	13.104	0.575557	0.0233204	down
ABCA10	23.8054	19.5141	26.7192	15.6702	4.95622	19.5835	8.47099	10.6022	0.50885	0.0234044	down
RBM24	0.251829	0.247568	0.239098	0.943346	0.0975237	0.19738	0.177653	0.204029	0.402289	0.0234259	down
PAPPA	52.1058	68.8137	26.7353	71.7983	9.41528	35.8804	24.2558	42.4008	0.510142	0.0235616	down
TDRD9	2.3923	1.11463	0.888008	0.950709	0.392394	0.547726	0.865715	0.792262	0.486021	0.0237145	down
UBXN7	27.3522	24.1342	25.8964	29.5536	7.84923	24.2571	7.32992	19.7771	0.553725	0.0240372	down
LOC114116088	2.6295	3.21423	2.14999	2.07398	0.262569	0.771609	1.78582	1.82933	0.461807	0.0241018	down
MFSD4A	0.893871	0.853146	0.67242	0.658847	0.63613	0.375372	0.32184	0.356151	0.548842	0.0241716	down
LOC114114034	4.00495	4.06915	3.16607	2.57973	1.39528	0.81484	0.00433162	1.92436	0.299482	0.0242673	down
LRRN1	27.6063	49.1218	28.8031	120.887	45.5632	24.9349	19.4455	19.6562	0.484059	0.0242942	down
PIEZO2	0.135711	0.234943	0.119408	0.481536	0.174552	0.0627156	0.0605141	0.120792	0.43081	0.0243388	down
CATSPERZ;KCNK4	0.625894	1.17244	0.642256	1.96065	0.270115	0.662424	0.547798	0.568443	0.465501	0.0243955	down
LOC101123372	4.13442	0.85781	1.33245	1.60718	1.07954	0.338483	0.457144	0.98311	0.360354	0.0245259	down
LOC105604994	1.02063	1.02135	0.571181	1.14566	0.51472	0.460455	0.493374	0.625439	0.557087	0.0246193	down
LOC101122961	15.1241	10.2479	17.9084	46.7115	10.4099	10.5365	7.92929	17.4386	0.514649	0.0248172	down
SSC5D;NAT14	2.61592	4.04089	2.8553	6.45667	1.52841	2.5704	1.57305	2.88286	0.535716	0.0252772	down
WT1	12.7365	8.31667	10.5971	40.0805	7.96418	10.361	8.93002	9.37811	0.510706	0.0254792	down
PPP2R2A	64.3875	63.968	78.1477	61.436	48.6425	40.5597	34.6636	49.1302	0.645654	0.0259289	down
CBFA2T3	0.526219	0.574282	0.513514	1.35205	0.404469	0.446507	0.361645	0.37915	0.53666	0.0259768	down
MXRA5	20.0075	32.2886	19.5619	40.2148	10.4306	21.2925	15.9903	18.5137	0.59093	0.0260903	down
OLFML3	8.15567	11.7948	8.66445	25.4453	5.10799	8.21416	7.23887	9.43023	0.554775	0.0263492	down
LRP1	409.912	410.244	385.505	712.577	237.686	353.483	288.883	326.285	0.628877	0.0265109	down
C1QTNF6	13.4102	19.6596	10.4644	41.7569	7.69719	13.8702	8.04325	12.3819	0.492342	0.0265353	down
LOC101115554	0.162243	0.238268	0.150772	0.269214	0.043446	0.061233	0.082185	0.131686	0.38824	0.0265588	down
RHOBTB1;LOC106991938	2.97132	2.98977	3.36765	7.92969	1.58146	2.50175	2.21807	2.89408	0.532804	0.0267614	down
NBEA	73.7159	68.4998	56.4342	92.1783	47.3006	48.4688	48.3495	41.2382	0.637342	0.0267838	down
LOC114114078	0.661473	0.44807	0.261872	0.554755	0.0654972	0.286181	0.176063	0.18355	0.369278	0.0267932	down
RXRA	0.216879	0.18432	0.236202	0.402424	0.145213	0.173167	0.162767	0.125522	0.583433	0.0271163	down
LOC101104700	1.09741	1.4991	1.0617	1.35744	0.680544	0.735894	0.828829	0.710445	0.589298	0.0271278	down
TRA2A	114.689	133.482	57.5016	97.0614	60.9002	69.1296	51.5774	65.3869	0.613294	0.0272894	down
STEAP1	5.36173	4.62996	4.05779	6.17096	2.36956	2.61832	2.60821	4.14194	0.580503	0.0274113	down
SLC8A1	41.1345	36.2379	32.8147	119.874	23.148	43.4807	22.6407	31.8339	0.526397	0.027999	down
GNB4	9.64648	12.4099	10.6434	18.6339	6.21227	10.6332	6.9789	7.46143	0.60946	0.0282923	down
PRKG1	0.0464831	0.0619693	0.0487676	0.253655	0.0398916	0.0537778	0.0428177	0.0489318	0.451279	0.0286619	down
EPHB2	0.517048	1.02393	0.437898	1.85023	0.343024	0.5954	0.462746	0.459837	0.486015	0.028753	down
PSD3	54.8677	65.6784	50.9055	91.2959	28.1332	37.2744	33.1255	60.7312	0.606149	0.0289299	down
TMEM246	10.8693	11.9516	9.9331	17.6471	4.92309	4.9799	12.2987	5.67895	0.553175	0.0290328	down
SPEG	44.4627	74.6055	56.0388	189.781	45.2755	52.131	46.26	48.0629	0.525447	0.0291165	down
EPB41L2	1.29752	1.87714	1.4445	4.18501	1.20122	1.29859	1.20878	1.13494	0.55014	0.029134	down
LOC114118400	26.6829	26.4711	18.0678	44.7096	12.1911	18.9447	12.8369	12.7841	0.489571	0.0291913	down
SV2A	0.348575	0.656185	0.45868	1.8962	0.344359	0.343213	0.25757	0.499669	0.430049	0.029427	down
LOC114110156;LOC114110044	0.12745	0.07533	0.114718	0.403677	0.0484811	0.0786373	0.0801923	0.0781828	0.395873	0.0294685	down
MOXD1	19.0211	51.9233	7.98458	46.2574	8.59382	24.6502	2.02917	12.441	0.381145	0.0295027	down
KCNB1	6.28547	8.26527	4.10543	14.1652	4.86773	4.26485	3.67275	5.94038	0.571144	0.0295043	down
LOC114111371	1.03616	0.9373	1.19124	0.776688	0.531781	0.715337	0.573123	0.418921	0.568114	0.0296311	down
PGM5	107.721	106.665	67.9678	235.355	44.6199	92.0023	52.4049	96.2518	0.551041	0.0297869	down
GPR157	0.828927	0.636803	0.451147	0.849427	0.278961	0.472221	0.298864	0.308918	0.491256	0.0304028	down
NPTX2	4.22239	2.45991	1.18537	2.46556	0.966084	1.76593	0.109244	0.33161	0.307055	0.0304134	down
LOC114116765	13.0297	14.042	13.541	24.6499	8.67123	10.8819	7.68874	13.1364	0.618704	0.0308486	down
TRPC4	1.89974	2.13432	1.68503	4.59917	0.856111	1.4752	1.43492	1.74081	0.533718	0.0311901	down
PDGFD	1.27071	1.15868	1.51868	19.7879	3.43548	0.987359	1.74969	1.41749	0.319769	0.0313626	down
ENPEP	0.248147	0.927414	0.813602	1.0618	0.297934	0.398061	0.211147	0.239814	0.375932	0.0314136	down
ARHGEF17	5.98587	6.65959	6.30227	17.0316	4.24802	5.33223	4.4245	6.18442	0.561133	0.0314375	down
LOC105609492	1.63159	1.40038	1.64301	1.91838	0.459759	1.15324	0.860544	0.791832	0.495252	0.0316392	down
SORCS2	3.30508	4.77237	3.08425	16.9213	2.55609	3.90808	3.94298	2.93594	0.47513	0.0317431	down
IMPAD1	6.16235	5.90201	7.3017	9.72126	4.72179	2.09646	4.10742	6.38828	0.595241	0.0319553	down
LOC114109664	26.2865	20.5795	22.3522	18.2341	12.3952	17.1727	8.87741	13.1057	0.589476	0.0320271	down
SPON1	115.058	132.765	111.847	240.498	115.48	100.184	68.2427	84.0498	0.613089	0.0320412	down
LYL1	0.0259627	0.0335541	0.04318	0.602746	0.0519317	0.0635878	0.0455006	0.0379033	0.281984	0.032084	down
PLXDC2	73.2392	50.3873	69.3541	83.2657	27.553	49.1477	51.01	46.6321	0.631113	0.0321176	down
MLXIPL	0.409886	0.108391	1.49409	0.181675	0.058021	0.073501	0.359744	0.136729	0.286227	0.0323821	down
LOC114112164	20.4393	43.8899	32.2967	39.9068	32.4756	12.4682	14.9408	9.84385	0.510709	0.0325626	down
NUMBL	0.832173	0.943404	0.76708	2.59429	0.571863	0.681867	0.614565	0.769977	0.513587	0.0326732	down
RBMS3	105.629	83.6187	99.7992	237.109	43.9472	70.6669	78.6825	99.623	0.556717	0.0327822	down
ALDH1A3	1.65881	1.33953	0.804992	2.36128	0.617904	0.5461	0.798827	1.17212	0.50854	0.0328723	down
LRRC55	1.83545	4.78992	2.73559	3.45745	1.49254	1.84317	1.0432	2.19572	0.512905	0.0333026	down
LOC114114853	1.25878	1.73543	1.40424	2.81114	0.922521	1.14158	0.781931	1.28055	0.572374	0.0335323	down
KIAA1755	0.365755	0.346923	0.369537	0.918746	0.221858	0.370541	0.165589	0.123184	0.440375	0.0335868	down
MAGI2	19.2562	19.0606	21.7493	113.148	15.0482	23.7852	17.9083	14.8106	0.413085	0.0339183	down
LOC101109939	1.6716	2.24974	2.10551	3.79505	0.514766	1.85581	1.70682	0.959151	0.512788	0.0339947	down
CACNA1A	5.98798	8.48738	6.57161	24.8001	4.7089	6.89639	5.76503	6.31674	0.516654	0.0344274	down
PRR16	0.392324	0.351895	0.486419	1.79041	0.25466	0.381913	0.258111	0.561867	0.482134	0.0345213	down
LOC101113211	1850.34	1921.91	1150.78	633.812	732.079	28.5743	187.607	1123.05	0.372749	0.0348258	down
MAP1B	6.85983	10.3724	4.43773	13.0469	3.94587	5.00734	3.49773	7.24966	0.567465	0.0348427	down
CACNA1H	31.2724	40.2764	39.1832	63.8666	21.4847	31.6064	29.8083	26.8607	0.628642	0.0351022	down
MRVI1	9.64755	14.4712	10.6085	26.4478	8.12297	8.04418	9.15548	10.384	0.58368	0.0351517	down
LOC114109074	1.25536	3.93407	0.0791831	3.53265	0.184743	1.10293	0.729365	0.250186	0.257602	0.0353149	down
ADRA1B	0.836881	0.845706	0.498424	2.21121	0.47642	0.500899	0.448357	0.552564	0.450396	0.0357827	down
IGFBP2	2.32109	3.21911	1.05192	2.18639	0.336866	1.33299	1.12792	1.63668	0.50515	0.0359394	down
ADAMTS20	0.169882	0.171949	0.162313	0.927994	0.0619416	0.183508	0.094107	0.21384	0.386413	0.0362503	down
NECTIN3	10.2571	8.63454	10.2691	27.7452	7.05563	5.43997	8.60664	10.985	0.563865	0.0363317	down
LOC114116811	0.0956681	0.138035	0.075537	0.658813	0.0860708	0.0750247	0.119492	0.0789826	0.371436	0.0364536	down
TRNP1	0.378132	0.271126	0.356526	0.609666	0.218094	0.161011	0.178835	0.104634	0.410148	0.0364548	down
ALDH1A2	17.2648	22.231	14.1416	62.153	12.6411	19.2939	9.69922	18.7973	0.521904	0.0365613	down
HDX	0.0718949	0.0943786	0.0663221	0.290264	0.0466091	0.0813152	0.0468334	0.0515262	0.432782	0.036896	down
RAB31	5.08018	4.92883	4.67168	8.80898	2.59916	3.60304	4.32858	4.07194	0.621666	0.0372224	down
MMP19	12.7865	18.2863	11.0838	30.9426	6.79774	11.6975	9.13774	14.0404	0.570093	0.037237	down
PLEKHH2	18.7905	18.5243	20.911	47.7536	12.2139	15.3447	12.3824	20.6309	0.571545	0.0373081	down
VWCE	0.513448	0.51181	0.681389	0.926554	0.146022	0.26858	0.541182	0.248607	0.457387	0.0374379	down
ST5	30.8793	41.6768	30.8336	101.559	24.2963	29.2913	27.045	36.9542	0.573739	0.0375083	down
LOC106991755	0.72378	0.726598	0.750159	4.67336	0.842066	0.959869	0.379357	0.825081	0.437361	0.0375473	down
CLSTN3	1.7322	1.58215	1.08019	5.37096	1.4216	0.873461	0.922186	1.00607	0.432473	0.0380322	down
LOC114110131	6.20849	5.42616	5.31884	11.5739	3.19636	4.70863	2.95199	4.39056	0.534488	0.0381204	down
LOC105608356	1.75874	1.19535	1.71694	1.28384	1.07379	0.394283	0.722055	0.905308	0.519816	0.0382768	down
LOC106991170	3.96729	4.54662	2.23401	9.25254	1.83362	2.27121	1.48404	3.04218	0.431543	0.0385791	down
LOC106990141;LOC114111040	6.10035	9.29391	8.3362	12.5288	3.94677	6.08804	7.7784	4.35974	0.611512	0.0386472	down
SLC4A3	0.700273	0.866054	0.513838	1.2721	0.394302	0.497418	0.558934	0.47621	0.574795	0.0387821	down
AHNAK	420.728	358.197	440.68	625.666	204.582	366.847	308.182	315.116	0.647454	0.0388044	down
ST6GAL2	0.082825	0.191329	0.027569	0.997266	0.087	0.075002	0.09601	0.122048	0.292581	0.0388868	down
LOC114112644	521.857	554.881	410.167	480.938	315.135	292.918	220.793	461.107	0.655516	0.0390656	down
GREM1	44.6188	66.3134	37.9001	174.818	38.819	44.3118	34.5042	40.7437	0.489351	0.0393061	down
VNN2	19.3208	3.67762	16.3878	11.3219	2.80781	6.55186	10.9824	4.07609	0.481543	0.0394269	down
SUCNR1	1.21116	1.05984	0.928484	0.649356	0.512484	0.486128	0.286744	0.485155	0.460011	0.0394516	down
PDE11A	183.509	56.2219	140.129	424.583	112.065	110.688	120.589	30.8285	0.46513	0.0395662	down
CALD1	55.1841	62.2175	54.4531	93.2243	36.0867	47.4158	39.0588	50.239	0.651882	0.0397668	down
WNT4	2.65098	2.99821	1.55815	6.57561	2.07516	1.84704	1.77523	0.997243	0.485722	0.0400281	down
FRRS1L	3.74258	4.36257	4.73125	12.3613	2.90505	3.15917	4.12008	3.91275	0.559458	0.0403885	down
LOC101120392;LOC101118514	2.53356	1.20316	0.269699	3.24569	1.34072	0.41682	0.699354	0.465525	0.402975	0.0406882	down
NPR2	37.003	48.1267	34.8978	72.2501	23.2457	32.5415	30.6853	31.6316	0.614238	0.0407128	down
ZDHHC2	13.4724	14.7076	11.8713	12.1662	6.45929	9.09881	7.78282	8.90797	0.617587	0.0408259	down
ANO5	0.192296	0.24541	0.260346	1.15432	0.219065	0.192755	0.163475	0.20544	0.421478	0.0408579	down
LOC114109034	0.242554	0.225256	0.233095	0.624316	0.138838	0.176278	0.14589	0.167846	0.474526	0.0410758	down
TMEM47	6.49167	6.90765	6.45744	13.8057	4.41531	6.40192	4.8335	5.01292	0.613848	0.0410761	down
COL26A1	2.27411	4.88041	1.24098	6.9231	1.4468	1.29857	1.14129	2.34988	0.407122	0.0412338	down
PPP1R14A	4.06472	5.45936	3.35088	8.7756	1.72704	4.19102	2.80527	1.96287	0.493576	0.0414218	down
PCTP	2.30732	2.51308	1.34371	4.76686	1.44788	1.22943	2.02076	1.52627	0.569423	0.0414359	down
EPB41L5;LOC114113460	40.4507	32.1842	39.9277	83.7218	36.9993	27.8687	25.9062	30.1834	0.616237	0.0415631	down
LOC114113253	2.32412	1.72218	1.12838	3.54849	1.44074	0.808761	0.642209	0.815523	0.424987	0.0416307	down
SYNPO	22.0478	20.5312	25.4168	36.9704	15.1367	20.1105	13.6651	12.4992	0.585059	0.0418369	down
AIF1L	5.56054	7.97712	5.1454	7.99223	2.95776	4.99975	2.29551	5.05715	0.573945	0.0423764	down
TGM2	8.0955	11.6823	9.17027	23.3519	5.97742	9.65954	6.17073	9.51646	0.598932	0.0424555	down
RASSF8	30.2364	33.4805	33.0732	51.6667	19.4128	35.1417	19.2484	16.4423	0.607889	0.0427058	down
SUGCT	5.92906	5.29762	5.01333	27.342	5.48358	5.4633	3.8124	5.20188	0.458014	0.0427862	down
LOC114113157	0.993563	1.5207	0.588746	35.4346	1.93432	3.31664	0.801735	3.50502	0.24801	0.0433506	down
MEDAG	2.30319	2.20856	1.98713	1.98762	0.80126	1.20404	1.43246	1.62255	0.596277	0.0434098	down
KIF5A	3.28752	4.07473	3.25252	7.3754	1.17899	3.05006	2.42323	2.69623	0.519646	0.0434467	down
TBC1D16	44.5839	37.9814	53.9864	28.6666	27.0045	25.8957	33.9887	18.4703	0.637696	0.0435321	down
TNFRSF13C	0.675167	0.50507	0.886759	1.11763	0.214545	0.27371	0.35297	0.550388	0.436978	0.0435981	down
SLC25A36	341.843	332.319	305.066	622.474	205.94	265.748	279.047	277.877	0.642199	0.0436676	down
ZNF423	0.37733	0.424944	0.386001	0.925552	0.294544	0.333372	0.303999	0.298895	0.582267	0.0438212	down
HNRNPA0	186.916	174.484	153.064	202.173	108.47	117.101	104.051	131.668	0.643687	0.0438339	down
SMOC2	22.4979	25.7399	20.782	88.401	18.4108	24.722	17.9465	25.0962	0.547421	0.0438514	down
BCAT1	429.827	161.027	143.892	120.827	149.293	93.7034	103.175	145.367	0.574513	0.0441365	down
LOC114114506	2.87065	3.06669	2.84722	7.14327	1.7667	2.2513	1.69215	1.76384	0.469241	0.0441747	down
TMEM155	0.207555	0.14656	0.0613944	0.044334	0.0787319	0.0318834	0.0245862	0.0387914	0.378374	0.0444422	down
ITGA11	61.7335	64.7615	46.6596	245.743	39.999	48.8866	28.711	79.6875	0.47096	0.0446366	down
STAT5A	0.942874	1.07209	0.910142	2.15796	0.568637	0.696054	0.688657	0.992822	0.579604	0.0448867	down
LOC114110913	39.6747	25.0569	30.4143	40.1803	14.8778	33.9667	18.4607	13.4695	0.596888	0.0449799	down
TENM4	72.4566	74.5039	90.9703	198.823	55.0336	59.2434	77.305	72.8698	0.605495	0.0450192	down
CAMK2N1	10.0489	8.15298	11.1574	21.5575	7.69519	4.80792	6.84562	8.43242	0.545618	0.0451004	down
PTX3	0.332948	0.950298	0.41331	0.289961	0.098542	0.195856	0.235937	0.312291	0.424173	0.0451025	down
NES	4.14476	10.1986	4.09673	14.4684	3.63558	5.22296	3.14404	4.98499	0.516205	0.0451811	down
LOC105614203;LOC101104054	0.285325	0.311971	0.17535	0.348375	0.2401	0.120705	0.0621013	0.0146435	0.390313	0.0454655	down
LOC101117749	2.13893	3.47294	2.04232	3.79124	0.667926	1.45431	1.14371	2.38593	0.493811	0.0455507	down
ARHGAP10;TRNAQ-UUG	408.848	433.473	473.823	1018.78	293.611	416.746	353.452	396.824	0.625558	0.0456723	down
PIAS1	2.38085	2.51647	2.41155	4.37639	1.62162	2.21463	1.93064	1.91792	0.657649	0.0457669	down
LOC101117786	8.56249	5.63427	7.05048	26.0868	7.61291	5.2856	4.68097	7.74052	0.534921	0.0461203	down
SNCAIP	0.308558	1.07849	0.266256	1.38318	0.228861	0.411847	0.227941	0.459792	0.437494	0.0462595	down
CNKSR2	0.0664374	0.0582013	0.308532	0.283319	0.0503819	0.0933404	0.0472623	0.0943016	0.398172	0.0466116	down
RYR1	0.295142	0.623851	0.444319	2.10828	0.36522	0.36569	0.541156	0.290175	0.450008	0.0466299	down
FMOD	1.81056	2.16705	2.17581	3.07814	1.45745	1.56983	0.9491	2.00779	0.64823	0.0468452	down
TLE4	2.08919	2.06464	1.74372	5.11958	0.90862	2.07118	1.4057	1.60796	0.544013	0.0471694	down
MCF2	0.196358	0.283527	0.152428	0.40045	0.105227	0.119284	0.098577	0.148145	0.456284	0.0471703	down
NR4A1	17.3141	4.50709	5.07888	3.7128	2.37327	5.87943	3.92106	2.91795	0.492986	0.047222	down
TMEM132B	0.57581	1.32423	1.17151	0.726842	0.153925	0.73724	0.156117	0.4485	0.393794	0.047515	down
PXDN	13.7989	21.7855	12.5621	36.9373	8.59361	13.9132	11.9419	15.4756	0.586767	0.0476748	down
LOC114117859	61.0037	63.1764	79.9685	138.823	59.2652	64.0391	43.7632	42.8449	0.612039	0.0479246	down
GCLC	25.2588	23.2014	23.8556	29.7346	12.2726	24.1645	17.5633	13.2141	0.658639	0.0479763	down
LOC105610031	0.228404	0.345342	0.121009	0.218745	0.0818605	0.107873	0.133422	0.0879576	0.450041	0.0483149	down
HMOX1	15.4078	23.161	15.02	51.383	10.3845	11.8631	14.9381	15.3598	0.500568	0.048472	down
ZEB2	8.44975	9.21919	9.96962	23.3131	7.61075	7.88028	6.11406	9.5562	0.611585	0.0485299	down
PLCE1	0.776199	1.52853	0.908796	2.34894	0.515243	0.808162	0.615812	1.12618	0.551086	0.0489605	down
ATP1B2	0.198095	0.210269	0.208577	0.396407	0.156239	0.142317	0.105107	0.196732	0.592486	0.0496625	down

## Sheet: Supplementary Table S3
Supplementary Table S3 Analysis of DEGs in LP_LBB VS LP_LB+ group
gene_name	LP_LBB1	LP_LBB2	LP_LBB3	LP_LBB4	LP_LB+1	LP_LB+2	LP_LB+3	LP_LB+4	FC	pval	regulation
LOC114116151	0.0782345	0.0001	0.0001	0.0001	1.54177	1.47134	0.492823	0.509637	51.1313	3.20331e-07	up
LOC114114615	11.9131	3.04629	8.30222	2.39046	34.0135	32.5036	24.6591	130.13	8.62721	1.24654e-05	up
SGK2	0.449411	0.156792	0.39448	0.216649	1.55527	2.16151	2.06488	0.711669	5.33407	1.30954e-05	up
AQP9	0.0407286	0.0107586	0.0196267	0.0792916	0.148719	0.103684	0.347359	1.06442	11.0647	1.98297e-05	up
PKIB	0.446348	0.433251	0.203408	0.253545	2.2498	2.77157	0.619345	1.1808	5.10382	2.5674e-05	up
CA5A	0.177665	0.065822	0.0718761	0.0860693	0.0001	0.194316	32.6519	0.546541	83.1844	9.10805e-05	up
PDE6H	0.198564	0.126678	0.0944932	0.191562	0.742533	0.58798	0.470463	2.73983	7.42814	0.000100228	up
LOC114116411;SNTB1	6.34915	5.57804	4.27387	6.41168	13.1571	14.2155	8.4874	26.2887	2.74839	0.000230051	up
TMED10	8.61304	1.76569	2.16951	2.03252	15.0913	5.4292	15.0825	18.4763	3.70895	0.000307132	up
SPC24	0.419195	0.68593	0.0535854	0.629449	2.10375	3.77737	0.938362	3.31081	5.66521	0.000431215	up
FUT10	4.51225	4.90929	4.65246	8.09022	16.4477	10.9591	9.1246	18.4828	2.48212	0.000439761	up
TCEAL2	0.0756054	0.0350115	0.0479882	0.0141088	0.1073	0.0964612	3.04339	0.00308162	18.8186	0.000537907	up
PLA2G2C	10.8311	25.6883	3.19965	15.1865	153.338	27.8582	32.0352	36.8873	4.55544	0.000539797	up
LOC105606524	1.19587	0.897486	1.85832	0.744189	1.07766	6.78807	8.89528	3.1024	4.22998	0.000581552	up
LOC114114877	56.2113	32.9659	80.9627	52.4665	116.924	139.908	149.122	113.229	2.33229	0.000647445	up
MARK1	30.5134	45.9706	23.9945	33.138	64.8252	74.5675	72.4471	74.923	2.14616	0.000748539	up
TMEM213	0.0558911	0.0446752	0.0215083	0.0763236	0.133166	0.121858	0.0897896	0.396455	3.73627	0.000853516	up
LOC101113221	7.88573	4.2912	27.2808	5.09283	55.6308	30.8121	47.0308	23.1499	3.51564	0.000981342	up
PSPH	57.4186	27.015	23.3488	58.5826	76.7412	173.447	65.207	131.491	2.68618	0.000998618	up
ATP6V0A4	3.12969	3.1931	1.5831	2.20766	3.75519	9.6006	3.68941	8.98842	2.57413	0.00111099	up
LOC101114011	12.6415	43.858	10.0426	41.5475	36.2068	97.8912	117.368	120.903	3.445	0.00119886	up
LOC114115342	0.0438032	0.0544668	0.0370361	0.0253561	0.0373385	0.44124	0.0461518	0.384286	5.65794	0.00122777	up
LOC114117257;CRB1	0.59285	0.864613	0.467496	0.283209	1.02506	0.665222	9.997	0.670622	5.59645	0.00128421	up
TPMT	11.8594	6.42329	2.54308	5.6832	26.9713	9.74438	16.4307	27.4999	3.04223	0.00136567	up
DSP	1381.61	1532.77	596.04	1554.91	2430.41	2647.06	2586.74	3865.74	2.27625	0.00140308	up
S100G	53.9929	99.3721	19.9834	88.5466	334.331	155.186	151.909	107.592	2.85999	0.00171834	up
HEBP1	23.3504	30.3938	19.9436	25.3507	45.5488	56.4478	47.7018	64.9358	2.16718	0.00173218	up
LOC105603738;DEFB112	3.24264	31.7415	7.63712	20.7246	41.1674	158.013	25.9205	36.2246	4.12538	0.00189062	up
VDAC1	79.9947	76.7624	44.5904	223.004	268.985	269.893	252.265	320.145	2.61879	0.00200275	up
LOC101108998	0.143682	0.119636	0.0736222	0.0923293	0.368735	0.407853	0.432271	0.261806	3.42597	0.00202802	up
LRAT	0.675676	0.9025	2.25474	0.496756	0.218186	6.1263	13.2309	3.74691	5.38662	0.00204227	up
B4GALNT2	0.047597	0.0001	0.007629	0.0001	0.022161	0.0001	1.37638	0.569119	35.5025	0.00208197	up
FMN1;LOC114108718	107.396	61.095	29.3617	93.6912	160.508	178.48	124.286	247.799	2.43899	0.00209588	up
HSD17B10	7.8981	8.39662	3.75556	12.1385	28.722	11.8056	15.0675	22.8276	2.43634	0.002106	up
FRMD1;LOC114116222	2.74842	3.56313	1.32483	2.78884	8.32978	3.12749	4.23546	11.632	2.62103	0.00211449	up
DNAAF3	0.34928	0.20071	0.162049	0.132383	0.263313	0.426526	0.827424	0.886548	2.84669	0.00222247	up
DPYS	0.743809	0.719271	0.672714	1.36541	4.29858	0.623326	1.86698	8.71535	4.42826	0.00223963	up
TRIM66	1.62541	1.9032	1.82072	3.46756	3.54272	5.62868	8.49195	5.12594	2.58473	0.00224655	up
CLDN7	124.75	145.559	50.974	105.885	235.841	215.896	278.977	214.341	2.21237	0.00236242	up
LMAN1L	3.175	0.751583	0.314847	1.92385	6.18111	4.92722	2.71319	6.24492	3.25475	0.00244883	up
DIRAS3	0.146653	0.0435602	0.0341649	0.231257	0.488372	0.256711	0.268167	1.83393	6.24881	0.00254258	up
SERPINB5	2.48923	4.81175	1.53428	2.77517	6.23284	8.6341	8.33653	5.32257	2.45693	0.00258759	up
CDK1	0.275117	0.194082	0.17953	0.795963	1.6116	0.49899	0.285171	4.88463	5.03941	0.00282075	up
LOC101111412	0.356689	1.19079	0.671217	1.23743	2.20933	1.75387	1.51326	3.6032	2.62712	0.00304986	up
ELF3	23.8625	15.6188	6.56897	21.5225	37.1559	36.8241	44.6151	38.491	2.32469	0.00322673	up
LOC114109390	0.002607	0.00851015	0.0187759	0.00794073	0.0292485	0.0625631	0.0505228	0.0206769	4.30861	0.00325529	up
FUT1;IZUMO1	11.4324	27.8877	4.99253	45.6933	98.6529	43.818	33.6894	147.873	3.60014	0.0034475	up
SYTL5	0.214111	0.211898	0.0584878	0.314584	0.454852	1.17743	0.242834	0.833769	3.39	0.00345861	up
SCIN	432.553	412.482	262.292	234.965	351.012	913.729	706.173	1002.8	2.2154	0.00357027	up
MYO18B	13.1535	4.95162	3.92668	22.2345	50.498	21.426	19.3017	36.0964	2.87627	0.00377545	up
PANX3	0.0001	0.00960311	0.0001	0.0497517	0.304292	0.262019	0.0534066	0.0221259	10.7773	0.00389908	up
CDCA2	0.0001	0.0976961	0.0426941	0.800979	2.66114	0.658436	0.130957	8.22694	12.4035	0.00410122	up
KRT19	45.2915	36.0219	16.0215	49.1245	58.4792	78.3775	66.3414	118.122	2.19391	0.0042417	up
ADAMTS18	16.6592	18.1748	5.97612	14.6062	39.5141	22.708	22.4373	37.6247	2.20664	0.00445746	up
GADD45G	2.36076	2.18394	1.29571	2.43067	4.98463	3.53968	4.90281	4.50928	2.16857	0.00457343	up
LOC114115385	0.221441	0.184978	0.172488	0.235526	0.53226	0.409744	0.750328	0.46453	2.6483	0.00460663	up
MGME1	0.238796	0.343144	0.216658	0.394282	0.625428	0.333666	0.907615	0.667383	2.12435	0.00465901	up
ELAVL2	0.088676	0.047639	0.016773	0.0891	0.081696	0.35468	0.207801	0.385742	4.25256	0.00477603	up
LOC105611998	1.27452	1.03522	0.678626	0.406265	1.22566	4.06371	5.58812	2.15143	3.8381	0.00522348	up
LOC101106041	0.922337	0.484062	1.08889	0.800541	2.01314	1.20494	1.24552	5.44389	3.00607	0.00531533	up
HPS5	12.6844	12.0919	10.4197	11.5764	26.1303	15.0317	17.25	30.3634	1.89803	0.0054314	up
CALN1	7.30355	10.3851	6.78459	8.93645	42.5362	15.16	12.6855	15.9723	2.5847	0.00551168	up
KDM1B	39.3104	42.0629	33.8069	39.5986	84.9615	44.5024	70.9432	107.732	1.99084	0.00552582	up
EXOC3L4;LOC114109056;LOC114109057	1.24709	1.49778	0.573015	1.94645	3.79223	3.19518	3.64964	1.83772	2.36967	0.00553965	up
RBBP8	3.74683	5.18708	3.76071	5.14229	8.14307	8.87752	7.28834	8.76303	1.85413	0.00583852	up
TLR5	3.85775	3.77824	1.6558	5.34773	9.23959	8.05307	9.76471	5.88632	2.25033	0.00588634	up
FAM189A2	0.36229	0.167132	0.162663	0.251989	0.300536	0.70218	0.453636	1.37768	3.00191	0.00590538	up
CA2	121.317	102.041	77.9477	457.25	633.263	422.226	487.45	394.942	2.5547	0.00617583	up
FAT2	3.82077	27.4747	8.14143	15.8837	61.8848	50.9399	30.6867	14.9026	2.86356	0.00625281	up
ATP6V1B1	12.329	12.9151	1.77598	5.15635	12.3753	30.4509	47.2642	12.6572	3.19325	0.00628546	up
RNF208	0.136191	0.0482352	0.052697	0.147349	0.262002	0.187722	0.793785	0.203237	3.76294	0.00638451	up
LOC101119835;LOC114117566	4.84497	5.74524	3.39987	3.86065	4.53896	11.2141	12.7114	10.8325	2.20142	0.00648617	up
FBL;LOC114117989;DYRK1B	49.0664	46.2334	39.3724	31.6624	103.587	70.1316	73.1395	59.9953	1.84479	0.00649506	up
LOC114115287	14.5031	8.18319	5.23002	6.8755	12.771	8.87835	29.0167	28.7362	2.28221	0.00674984	up
LOC101111911;LOC101118990	189.925	492.673	192.221	341.077	309.786	773.805	658.514	989.078	2.24623	0.0068043	up
GRIN1	25.8817	11.0986	8.31602	32.6881	53.9151	48.4177	37.0991	35.6729	2.24538	0.00690785	up
ARMC3	31.4636	29.3082	6.63336	21.8867	27.1836	48.4194	72.3148	71.1439	2.45332	0.00695525	up
FADS6	0.621827	0.399148	0.165093	0.352936	0.727083	0.873785	0.882024	1.15659	2.36483	0.00706589	up
LOC101113780	0.729446	0.351109	0.891115	0.401119	1.77131	4.07452	2.10508	0.137357	3.40876	0.00719419	up
BDH1	0.0863923	0.097949	0.0357929	0.0934951	0.133189	0.181234	0.11626	0.321553	2.39849	0.00722776	up
TOP2A	0.126164	0.0742806	0.187385	0.64549	0.898662	0.249914	0.108797	4.10903	5.19336	0.00738471	up
LOC114109518	92.0066	84.4529	10.0578	7.59463	80.1798	510.478	9.06722	498.409	5.65722	0.00764006	up
LOC101117044	7.21038	2.66979	4.82334	5.30502	5.69667	9.97326	13.9094	14.8443	2.22024	0.00772501	up
TALDO1	10.8367	8.86706	6.27494	13.5922	18.4684	14.6329	17.0874	27.7466	1.96951	0.00772699	up
UHRF1	5.80718	2.23391	1.83453	15.3077	22.426	6.86949	6.6068	73.4721	4.34313	0.00772833	up
GALM	48.6324	27.8192	23.1171	63.4248	88.6313	62.0952	64.526	126.594	2.0973	0.00793317	up
FCGR2B	0.0851128	1.05558	0.129992	0.485492	8.83749	1.65975	0.408243	0.146643	6.29327	0.00793337	up
LOC105603076	0.0473417	0.0400047	0.0665625	0.0300402	0.0451358	0.33708	0.138006	0.138531	3.58117	0.00794673	up
LOC114109701	0.0631593	0.0210082	0.0114756	0.17953	0.46277	0.0852063	0.0117336	1.74651	8.38097	0.00810278	up
BPNT1	11.1909	3.79113	4.79055	6.98986	9.16114	16.0462	15.9605	13.7549	2.05223	0.00813034	up
ACSS3	416.154	255.709	230.545	318.958	446.592	642.484	788.313	426.064	1.88596	0.00815692	up
IRF6	2.4381	1.4001	0.926007	1.59693	3.08257	2.9595	4.01055	2.46203	1.96736	0.00821725	up
RPP25	0.0460255	0.0473804	0.0202916	0.0365961	0.0729926	0.0853041	0.152272	0.136248	2.97295	0.00823785	up
KIF11	0.336947	0.464142	0.159373	0.878048	1.26448	0.542042	0.640239	3.62915	3.30481	0.00833301	up
NUSAP1	0.469164	0.383587	0.230238	0.770551	1.01145	0.725947	0.619866	3.06868	2.92734	0.00833477	up
LOC101102680	3.08291	0.606612	1.32923	3.06599	3.39276	3.36232	5.45832	8.80735	2.60005	0.00834485	up
CENPF	0.162666	0.036849	0.205075	1.78093	3.83902	0.584651	0.190557	11.7596	7.49196	0.0085065	up
LOC101110711;LOC101110974	0.54181	1.05521	0.968239	1.81992	1.84485	1.77899	1.84198	6.24475	2.67049	0.00853208	up
LOC114118433;LOC114118435	43.8763	148.384	61.7223	205.955	247.019	435.514	224.274	232.498	2.47709	0.00855899	up
HJURP	1.22053	0.0696517	0.592003	4.48079	8.23678	1.41241	1.77717	30.6162	6.60737	0.0085765	up
RASGEF1A	114.742	110.546	52.7274	149.111	256.329	194.553	226.434	167.595	1.97813	0.00861482	up
AKR1B1	0.402419	0.443753	0.329449	0.791791	1.646	0.937905	0.707938	0.896441	2.12883	0.00863612	up
LOC114113178	0.477007	0.144422	1.06781	1.6635	3.46745	1.77219	1.14145	4.01208	3.0999	0.00873984	up
LOC114109690	0.0215376	0.0579487	0.115727	0.145087	0.454301	0.0748214	0.0892273	1.17893	5.28148	0.00882917	up
LOC114117823	7.40423	7.38537	1.07913	2.54136	12.2955	13.611	8.09762	12.3989	2.52052	0.00908731	up
DIAPH3	0.080738	0.14249	0.030378	0.301693	0.453637	0.067944	0.114225	2.56092	5.75677	0.00910062	up
LOC101105785	0.009009	0.00451233	0.0318349	0.0453207	0.118062	0.0262225	0.0238613	0.335525	5.55457	0.00928348	up
CCNB2	0.0394654	0.0562535	0.0418043	0.0484403	0.183751	0.0622223	0.0350167	0.452531	3.94443	0.00930099	up
PDLIM1	11.0605	12.4759	7.00573	12.8232	17.6134	13.5477	18.1443	38.64	2.02802	0.00932767	up
LOC101118495	0.864416	1.78945	1.17383	2.28539	2.85414	2.64666	3.08153	4.32741	2.11182	0.0094759	up
MSLN	0.636016	0.112689	0.469763	0.5617	0.657884	1.26129	1.46595	1.12976	2.53621	0.00966718	up
LOC114110281	2.744	29.0515	1.8092	10.6572	12.8235	11.6293	72.444	79.6959	3.98972	0.00969715	up
LSS	74.3651	23.2417	23.4749	58.03	97.418	82.4121	131.266	67.9628	2.11633	0.00988197	up
RPS6KA3	5.86893	4.23568	2.39438	3.45446	9.61843	6.98395	5.89196	7.98494	1.91051	0.0100083	up
LOC101119679	0.342135	0.284748	0.636978	0.886611	4.15329	0.476252	0.334856	6.32095	5.24784	0.0105499	up
CAPN1	87.1699	86.3945	52.0489	92.9425	144.938	130.318	148.651	138.401	1.76518	0.0107871	up
CDC20	1.16942	0.394466	0.72078	1.89076	4.24954	1.49358	0.468433	10.9634	4.11333	0.0107935	up
KNL1	0.078167	0.126108	0.117862	0.393781	0.643053	0.209359	0.105869	1.78254	3.8284	0.010813	up
LARGE1	457.503	213.074	220.839	307.933	505.615	541.215	592.344	537.758	1.81509	0.0109784	up
TM7SF2	306.055	279.142	127.783	297.612	448.221	449.393	518.874	473.662	1.87034	0.0109977	up
LOC114116158	5.55889	41.458	14.982	41.0397	53.0066	10.3315	306.117	38.1747	3.95609	0.0110759	up
CCN6	1.41926	8.73999	2.27588	4.4232	0.926165	14.3716	2.3558	65.1968	4.91451	0.0114351	up
BRCA1	0.242167	0.180995	0.24243	0.338276	0.515569	0.276665	0.290823	1.8134	2.88529	0.0115354	up
LOC114111441	0.084487	0.04176	0.094387	0.0001	0.059799	0.194001	0.403059	0.478186	5.14214	0.0115448	up
MRPS25	3.29495	3.82805	2.67426	5.61771	27.1363	4.61879	5.03321	4.79349	2.69749	0.0122627	up
PANK1;MIR107	141.591	175.88	74.4933	203.583	251.073	216.473	212.913	571.91	2.10288	0.0123523	up
ABCA3	19.0037	13.1844	9.79252	26.7949	35.7476	30.2216	20.4644	52.9436	2.02655	0.012386	up
KIF14	0.052852	0.071026	0.029437	0.245689	0.394258	0.092189	0.051111	1.41928	4.90432	0.0124895	up
RAPGEFL1	17.2755	29.3309	7.74692	12.283	29.4853	16.3529	34.8144	70.5157	2.26856	0.0127232	up
CFAP77	0.725942	0.401217	0.146109	0.3651	0.477147	1.48901	1.18902	1.47224	2.82441	0.0128037	up
CBS	27.014	15.9939	13.9312	28.9195	41.7011	31.6415	41.9484	58.8485	2.02821	0.0128095	up
CYP2A6	2.66298	10.6559	8.24637	49.9382	130.613	50.0665	84.032	11.4656	3.86243	0.0128183	up
LOC101123158	1.10299	0.820096	2.17655	4.04248	5.05238	1.73602	2.6864	19.0946	3.50884	0.0128362	up
ATP1B3	2.79493	2.62635	4.48265	2.4261	5.8442	8.62032	3.74685	6.74622	2.02413	0.0128983	up
PMVK	3.18018	4.38746	2.0596	4.3293	4.99433	9.695	10.0404	3.53986	2.02555	0.0130511	up
MC4R	0.349532	0.922967	0.573465	2.62641	10.2223	2.69573	0.776615	1.45752	3.38794	0.0132108	up
ASPM	0.04233	0.0001	0.054444	0.241087	0.542306	0.085039	0.036098	2.07425	8.10063	0.0132513	up
ARHGEF37	4.84591	5.97063	1.53692	7.59574	14.6093	9.04173	9.57929	9.42786	2.13834	0.0135896	up
SEL1L3	19.0966	19.8053	9.94978	36.4034	56.5849	31.9735	44.8067	35.2458	1.97772	0.013658	up
SAMD11	2.64422	2.23308	0.715734	1.70096	2.73699	2.45811	3.71635	8.1001	2.33227	0.0136587	up
MIS18BP1	0.145841	0.149816	0.129513	0.295855	0.526687	0.193841	0.148067	1.39212	3.13542	0.0138258	up
CAB39L	209.789	81.7418	66.6277	175.248	177.502	214.718	210.027	587.836	2.2311	0.0141782	up
LOC101106384	5.79716	21.3289	6.98095	17.9576	34.132	25.7425	17.2146	35.2937	2.15853	0.014199	up
OVOL2	1.13164	2.6264	1.1628	1.99392	3.12219	3.76611	3.31422	2.89496	1.89413	0.0142621	up
ANLN	0.05107	0.047523	0.226035	0.505616	0.823498	0.248853	0.099665	2.72422	4.69288	0.0143355	up
C25H10orf99	0.120527	0.0744433	0.0255746	0.107262	0.187652	0.119804	0.21305	0.338496	2.62045	0.0144918	up
CYGB	17.2032	15.5366	8.15218	22.4153	27.7889	66.6755	54.1804	7.58849	2.46786	0.014646	up
ACPP	190.442	154.897	47.1772	261.003	443.424	287.112	236.147	421.011	2.12342	0.0146871	up
ARHGAP27;LOC114117033	28.9771	24.475	10.9954	28.4947	36.7752	41.8711	38.5721	57.8114	1.88321	0.0148772	up
SLC38A1	404.53	270.621	74.566	258.439	512.681	422.81	579.215	544.174	2.04222	0.0149524	up
CKAP2	0.470355	0.264328	0.383626	1.08964	1.86917	0.471014	0.247099	5.71742	3.76126	0.0151175	up
MYO5B	24.8303	30.7275	9.29573	23.8651	48.347	38.3954	45.7457	37.4641	1.91563	0.0151282	up
LOC101116828	0.146373	1.16359	0.10379	0.28213	2.2375	0.587781	2.28466	0.808685	3.49	0.0152165	up
SLC9A3R1	3.74582	3.35891	1.62474	3.60697	4.482	5.30237	5.27312	9.9169	2.02444	0.0153695	up
DLX5	15.7545	14.1059	4.60143	24.2742	35.0134	28.7794	22.2549	42.7257	2.19241	0.0154703	up
CCDC120	0.255457	0.141444	0.134033	0.125761	0.301978	0.309319	0.30872	0.319792	1.88796	0.0154831	up
ATF7IP2	16.0179	11.8262	4.73665	13.4582	13.646	29.8941	21.1272	42.5348	2.32851	0.0155809	up
LOC101105864	23.2764	8.87523	22.9927	33.1222	20.4257	51.5346	51.9746	73.4312	2.23602	0.0156952	up
SNTN;C19H3orf49	103.894	62.4072	28.1678	79.9061	71.017	148.747	145.074	208.478	2.08953	0.0157715	up
MARVELD2	5.63896	5.22321	3.2723	7.19276	9.79223	9.31402	12.6547	7.5117	1.84143	0.0158058	up
LRRIQ1	16.6151	13.0039	2.70802	10.2884	12.5499	27.4353	27.4786	34.5292	2.39334	0.0159692	up
WNT7A	2.36385	0.87074	1.65436	2.1858	2.44144	4.45414	3.78189	7.32666	2.54484	0.0160059	up
SMS	115.32	136.671	35.9055	143.9	288.884	166.405	208.53	196.224	1.99178	0.0160578	up
SPAG5	0.160492	0.0306926	0.27787	0.392929	0.824361	0.182063	0.103349	2.78719	4.52093	0.0160937	up
SERINC2	0.337645	0.364605	0.317934	0.373697	0.589788	0.68224	0.621091	0.83085	1.95424	0.0160993	up
NCAPG	0.0196695	0.00708105	0.0326925	0.114741	0.199452	0.0337991	0.0168013	0.652953	5.18419	0.0161359	up
RBM46	0.093203	0.0317425	0.285132	0.0936699	0.0502558	0.244901	0.986119	0.955766	4.4408	0.0161472	up
CFAP61	12.0933	7.89723	3.82698	7.08228	8.84147	14.8761	19.7715	21.3157	2.09726	0.0162021	up
C4H7orf57	6.34631	5.51272	2.22276	4.50461	6.32828	11.9641	9.73167	10.5734	2.07665	0.0163086	up
GABRP	0.0001	0.036338	0.013554	0.12176	0.566979	0.608219	0.023025	0.033114	7.16927	0.0163288	up
LOC101117868;LOC101113619	0.0435215	0.283001	0.170065	0.0670474	1.61136	0.0282867	0.702143	0.0838633	4.30359	0.0163412	up
LOC101103182	0.37963	5.14963	0.870629	1.01046	8.75286	4.84248	7.75263	1.88529	3.13525	0.0163831	up
LOC101118999	26.9241	30.5051	24.4698	38.2157	57.5053	51.6772	56.621	54.3149	1.83257	0.0165315	up
TTLL6	30.5835	4.89322	6.07253	37.2702	38.9792	24.9139	56.8328	118.816	3.03912	0.0165351	up
LOC114117630	0.0514672	0.0459487	0.0256464	0.0355507	0.0800783	0.0936515	0.0494835	0.111273	2.10882	0.0166732	up
STC1	3.54657	2.53026	2.10945	6.38807	14.8648	4.86686	6.7364	4.66708	2.1363	0.0167185	up
WDR1	107.21	95.3795	94.0659	121.299	175.895	169.843	201.175	157.594	1.68561	0.0167607	up
HYDIN	13.7796	7.25041	1.60874	8.85521	10.1809	21.5283	17.2089	23.7229	2.3065	0.0168104	up
PSAT1	51.8956	62.6718	15.5969	63.7507	93.6059	105.832	90.3977	89.2363	1.95484	0.0168151	up
DRC1	0.610372	0.361	0.0534346	0.307208	0.588111	0.758177	0.894288	1.07789	2.49132	0.017119	up
LOC105616812	6.09132	4.671	5.88648	4.5956	13.8509	7.84027	8.20919	14.105	2.07138	0.0171707	up
CDC42SE2	6.87852	6.21364	27.552	8.04619	36.9156	28.4401	9.54365	37.7128	2.31282	0.0173078	up
TMEM8A;MRPL28	52.534	69.0385	38.8084	67.4609	123.262	93.1575	82.9748	98.4643	1.7462	0.0174197	up
TAPBPL	16.1646	12.736	11.2458	14.419	22.0532	20.3155	31.032	25.3671	1.81008	0.0174547	up
B3GALT5	4.29383	2.10504	0.6769	2.40186	4.74028	9.80258	5.45095	4.37149	2.57082	0.0174811	up
WDR78	12.133	7.12772	2.952	6.41209	10.1352	14.816	17.17	21.0728	2.20767	0.0175543	up
AHCY	6.39809	2.52725	1.92657	5.29819	9.63882	5.18988	8.44809	8.70861	1.98051	0.017657	up
TTK	0.0443189	0.0160116	0.0487505	0.294841	0.377853	0.0906989	0.0850886	1.36978	4.76185	0.0179392	up
CFAP74	22.6824	12.7483	3.16849	13.3325	17.9943	27.1158	30.8158	44.7066	2.32291	0.0180235	up
FOXN4	0.09717	0.107711	0.047604	0.145461	0.192208	0.123312	0.287514	0.67444	3.21017	0.0181162	up
LOC101110066	2.95588	1.66926	1.52529	2.30088	3.42985	3.67384	3.94536	4.06435	1.78829	0.0182749	up
LAP3	8.13089	7.62697	3.18013	10.6785	18.8156	12.066	13.4259	12.2298	1.90898	0.0183088	up
LOC101119941	0.0114588	0.00571044	0.0374317	0.120483	0.192173	0.0233996	0.0254248	0.826061	6.09455	0.0183424	up
NDC80	0.031572	0.0001	0.042973	0.265221	0.465337	0.076635	0.016007	2.3811	8.64775	0.0184134	up
MAP3K9	2.37237	3.42369	1.13589	2.41092	4.75808	5.416	3.12022	4.96534	1.95439	0.0184237	up
GALNT3	4.64993	5.91777	2.30766	7.80031	13.6703	6.70185	8.57072	13.927	2.07344	0.0184488	up
ALS2CR12	0.106239	0.103569	0.0341957	0.132246	0.106609	0.197716	0.269272	0.344269	2.43952	0.0186573	up
ARHGAP11A	4.25317	2.7193	4.72099	24.9536	37.9973	9.03905	2.24524	130.942	4.91783	0.0186926	up
RAB3IP	9.43422	9.92133	4.27075	11.3634	20.2189	14.866	14.3505	18.4696	1.94072	0.0189682	up
CDH2	12.1393	17.5466	8.45983	18.4765	75.4807	51.5993	10.4152	17.3112	2.73402	0.0190666	up
SEPT4	11.2305	6.8912	3.61944	11.6927	16.8998	16.0819	11.2385	20.7352	1.9428	0.0191837	up
LYPD1	0.309666	2.09129	0.744548	1.03901	8.80652	7.71212	0.454348	0.382079	4.14745	0.0195457	up
CLDN3	45.9612	45.7847	19.5636	47.4814	87.2883	83.2515	82.5947	68.0846	2.02291	0.0195482	up
DHCR24	280.385	277.949	104.133	192.747	402.636	436.794	353.871	358.626	1.81466	0.0195506	up
ATP10A	29.3564	34.4803	18.5063	59.5241	70.8912	57.9368	54.9929	83.7116	1.8858	0.0196419	up
KNTC1	0.280436	0.505959	0.302074	0.923206	1.06764	0.55814	0.506666	3.45013	2.77509	0.0196581	up
KANK1	216.226	127.702	118.945	266.72	200.952	254.516	483.363	436.58	1.88517	0.0197033	up
MYLK3	12.2581	9.31557	5.66684	13.3453	15.2453	18.7626	20.0343	25.5109	1.96012	0.0197608	up
DSG1	6.86533	4.09212	2.12845	11.5197	14.7525	9.25809	7.18121	23.9555	2.24125	0.0197803	up
RALGAPA2	587.461	754.68	705.445	718.357	1196.58	1276.96	961.919	1096.2	1.63838	0.0199123	up
TCIM	3.16781	2.54891	1.51732	4.89261	9.26337	3.31452	4.71367	6.71892	1.97998	0.0199672	up
ECT2	0.334345	0.407663	0.480764	0.729555	1.11274	0.467002	0.563535	3.35535	2.81645	0.0200852	up
RIBC1	8.73085	8.30466	2.74215	6.15296	7.89834	11.2436	12.2016	30.199	2.37336	0.0201542	up
STOX1	0.772656	1.69911	0.331414	1.33345	2.64943	1.76467	2.08118	2.76416	2.2384	0.0202195	up
PRR5L	5.36846	2.79522	2.57859	8.02037	13.2805	8.4822	9.20783	5.64234	1.95137	0.0202213	up
AVIL	2.16178	18.7643	3.59683	20.2468	70.5046	42.0044	14.0552	11.2126	3.07745	0.0202513	up
ARHGEF39	2.12671	4.68542	1.36388	4.1006	5.99213	5.57669	6.81676	7.14628	2.07971	0.0202561	up
PLA1A	0.373096	0.59047	0.222875	1.33611	2.38975	0.771944	0.99042	1.94475	2.41694	0.0203787	up
LOC114114088	256.768	222.705	97.2479	195.044	560.255	231.729	386.885	280.458	1.8909	0.0204118	up
ENPP6	5.94202	1.70524	3.59085	8.01915	11.2855	5.83048	14.1542	10.268	2.15701	0.0204519	up
ADORA1	77.8524	62.9134	13.221	103.479	242.103	249.924	108.939	43.8602	2.50451	0.0204872	up
PLS1	36.348	28.2731	14.562	35.2602	41.6593	39.9108	56.7508	67.7603	1.80073	0.020538	up
GFOD1	2.14277	0.686335	1.18539	1.58387	7.73334	1.04005	4.53125	1.2919	2.60729	0.020636	up
GNMT	1.62583	1.47008	0.448759	1.55742	2.76699	2.51157	1.51852	4.04132	2.12431	0.0206929	up
MINAR1	62.4764	61.3126	18.5897	50.7277	88.6846	90.4448	81.6649	95.3854	1.84447	0.0208449	up
HMGB2	0.362598	0.427548	0.484632	0.440018	0.598429	0.761009	0.9618	0.830707	1.83809	0.0208904	up
MLPH	29.1952	50.3653	11.0439	50.3762	102.105	70.3969	96.506	33.7294	2.14737	0.0209084	up
ESRP1	76.9371	77.886	31.465	149.739	220.78	159.546	135.567	141.973	1.95778	0.0212701	up
LOC114113034	8.5039	4.84375	7.36739	6.04829	13.5617	18.2965	15.5364	19.1774	2.48743	0.0214475	up
ABLIM2	51.4575	28.0269	8.37265	21.3404	44.4239	56.9216	74.1349	48.8065	2.05396	0.0216486	up
SLC25A1	60.1368	61.7154	47.1942	88.146	136.913	127.499	139.779	61.9619	1.81247	0.0218699	up
GRTP1	4.36712	2.59026	0.748291	6.28684	9.5958	4.66016	8.1518	8.67848	2.22163	0.0220036	up
LOC105609355	9.98242	3.1158	4.2983	2.90345	5.06781	6.15925	23.2872	15.7194	2.47457	0.0220149	up
SLC38A11	0.289304	1.11438	0.210551	0.972106	1.20583	1.49812	1.35371	2.34832	2.47685	0.0220361	up
CAPS2	1.16556	0.747784	0.329607	0.626177	0.900568	1.19551	1.81927	2.38756	2.1968	0.022163	up
ELOVL7	3.00065	2.08916	0.742701	2.82417	9.66463	3.22075	3.3345	2.72859	2.18888	0.0222036	up
DLGAP5	6.15714	0.95678	2.74236	14.227	21.4933	5.13055	2.36576	91.3049	4.99494	0.0222738	up
CAPSL	7.61887	9.61892	0.976706	6.94576	8.4286	14.6409	17.3217	23.6212	2.54419	0.02248	up
LDHA	7.17252	6.06354	2.81921	8.26329	14.3428	11.3339	10.2225	8.50466	1.82592	0.0225373	up
LOC101112084	1.19841	1.19575	1.00587	1.67508	3.3516	1.14253	2.47093	2.631	1.89081	0.0226183	up
ACSS2	15.8629	11.2928	9.26851	12.7679	22.3348	25.9153	18.4159	17.5002	1.71097	0.0226526	up
CDC6	0.300858	0.149634	0.20791	0.512595	0.772421	0.410498	0.27686	2.27354	3.18815	0.0228636	up
SCNN1A	350.304	254.551	157.634	289.724	355.493	594.61	613.772	310.492	1.78136	0.022989	up
LOC114113045	0.0001	0.217242	0.182825	0.15021	0.390531	0.590686	0.932362	0.241169	3.91505	0.0230513	up
LOC114117819	0.593513	0.340949	0.0552964	0.368756	0.944253	0.363576	1.10843	0.917866	2.45425	0.0230897	up
AK7	3.42576	1.89397	0.680651	1.72893	2.18383	3.98441	4.62389	5.71517	2.13567	0.0230938	up
ENKUR	0.0702379	0.0520643	0.0233971	0.0332544	0.0512239	0.100342	0.105602	0.116792	2.0897	0.023098	up
ANKRD6	1.1836	2.33931	0.406235	1.89546	4.68583	2.88246	2.71673	2.40301	2.17835	0.0232482	up
PAPOLB;RADIL	247.352	645.642	120.806	428.933	740.051	567.388	1729.66	310.312	2.32019	0.0234475	up
DCUN1D4	3.50126	4.06047	2.22816	3.37538	5.85314	5.23218	5.39848	5.83187	1.69504	0.0234869	up
CCDC18	14.4128	12.8589	14.7244	13.051	25.2453	22.1114	18.5307	31.0677	1.76131	0.0237513	up
MSX2	21.5823	11.2872	13.3201	8.39402	15.327	19.3088	32.0095	65.6797	2.42426	0.0241213	up
LOC101105064;PNP	15.049	11.0504	8.01095	9.83043	18.404	20.8609	21.3884	15.5607	1.73447	0.0241783	up
LOC101120702	0.025276	0.00291384	0.0282347	0.123988	0.238352	0.0474124	0.0296111	0.577876	4.95116	0.0242341	up
LYRM2	107.843	61.7896	62.001	88.2311	171.355	108.234	163.251	154.309	1.86688	0.0242845	up
AK9	5.39704	3.77366	0.607381	2.68689	3.77118	6.97248	7.37018	12.748	2.47589	0.0243487	up
RAP1GAP2	3.61456	4.39289	1.19983	5.26591	6.23038	5.94707	6.54452	10.0899	1.99071	0.024749	up
LOC101111394	19.1644	13.9858	4.65254	12.7462	14.7904	26.4008	26.7769	34.9463	2.03594	0.0247602	up
LOC105611997	0.079013	0.033888	0.049246	0.070906	0.031332	0.318771	0.22456	0.147914	3.10048	0.0249264	up
ZNF181	371.919	432.2	310.911	339.412	545.588	385.379	1083.04	572.256	1.77819	0.025054	up
MYCL	2.37628	2.61812	1.16759	3.6173	6.51918	3.84252	4.49612	4.8649	2.01679	0.0250862	up
LOC114114909	6.06101	5.37449	2.8398	4.65064	9.22241	9.36982	7.65047	6.3731	1.72334	0.0250924	up
PFN1	12.1746	9.89036	7.94404	15.6817	13.2608	24.4133	13.7406	31.3062	1.81045	0.0253177	up
CLSTN2	1.6808	0.22587	0.509872	0.255794	1.61016	1.00027	0.156432	6.89369	3.61502	0.0254511	up
PRXL2A	151.926	106.654	84.0005	155.742	190.653	165.486	230.135	264.847	1.70797	0.0255744	up
RAD54L	6.0515	5.56005	5.18721	5.50304	8.50102	7.39207	7.49699	21.0581	1.99303	0.0256161	up
MICOS13	19.4468	19.4986	14.0798	26.1833	33.7433	39.9779	38.1867	37.222	1.88275	0.0257006	up
UBE2U	4.58205	3.23089	0.292512	3.98631	3.89304	8.72107	10.4386	12.4227	2.93385	0.02575	up
YIPF7	0.93281	0.635959	0.247905	0.214693	1.75123	0.846814	1.34678	1.12468	2.49561	0.0257951	up
SLC12A3	0.00517128	0.0949724	0.0108185	0.172877	0.261085	0.16068	0.163189	0.374136	3.379	0.0258063	up
MYH14	35.1244	25.6463	10.1823	21.3206	48.133	30.3343	50.3303	40.1366	1.8308	0.0258602	up
CHST12	120.693	112.87	91.9325	122.888	128.256	168.323	263.656	198.328	1.69177	0.0260717	up
LOC101121538	1.22641	1.04511	0.823507	1.30038	1.89843	2.24663	2.13132	1.52984	1.776	0.0261078	up
LOC114117987	0.0140662	0.048214	0.0192016	0.185721	0.490706	0.345115	0.133574	0.0689774	3.88609	0.0262323	up
PRDX2	2.70133	1.85904	1.607	2.31538	2.95516	3.74588	4.31691	3.1202	1.66669	0.0262615	up
LOC101109397	2.60756	1.66438	1.67416	3.20039	3.59788	2.57393	5.74299	6.43076	2.00575	0.0262801	up
DNAJC1	180.521	71.8928	83.6206	299.511	307.139	388.037	253.797	280.081	1.93386	0.0263317	up
LOC105616741	1.39509	1.01924	0.434725	0.88674	0.957601	2.37991	3.51897	1.10375	2.1308	0.0264186	up
OCLN	73.002	72.3273	33.5993	67.4603	95.1352	120.868	107.669	102.582	1.73001	0.0264484	up
LOC105605939	83.0912	83.8428	56.3084	66.6423	65.6606	206.438	216.397	73.8344	1.93984	0.0264996	up
ROPN1	4.02319	2.37466	0.572837	2.45271	3.03656	4.77052	5.48815	9.54562	2.42385	0.0265451	up
ATP5F1E	1.80754	1.19084	1.02998	1.23548	2.12794	2.30449	2.34136	2.45921	1.75404	0.0267301	up
RCN1	5.07854	3.053	5.72726	13.0645	20.2185	8.08743	7.27112	19.4519	2.04391	0.0267988	up
FOXM1	0.388411	0.0001	0.0001	3.58587	10.0539	1.50411	0.0001	36.155	12.0049	0.0268827	up
CNDP2	0.876138	0.629878	0.364866	0.964655	1.36039	1.08941	1.19452	1.32731	1.75333	0.0269292	up
ALDOA	49.2562	49.4643	24.4849	39.4744	58.1173	86.1842	89.5363	47.2548	1.72789	0.0271381	up
LOC101110185	1.40656	0.893417	2.10691	2.4901	3.60438	1.63034	1.37387	11.0437	2.55943	0.0271578	up
COL2A1	0.012907	0.035013	0.00973	0.057629	0.00889	0.170416	0.054462	0.232308	4.04303	0.0271849	up
ALDH1A1	29.9042	61.2854	18.2314	56.3849	86.838	65.5997	64.5844	86.1264	1.82833	0.0273633	up
CSAD	37.1773	91.8911	50.5216	34.7273	113.159	95.5469	93.6241	75.9789	1.76518	0.0274308	up
KRT7	28.0516	9.43164	3.27332	15.3797	14.0239	39.6656	26.6825	49.4416	2.31247	0.0275945	up
MAP3K19	19.3747	9.96633	2.41539	11.0455	15.1634	21.0856	24.7562	41.1276	2.38617	0.0276574	up
TXNRD1	105.2	33.4971	80.9342	64.5405	189.422	106.357	157.441	72.2418	1.84909	0.0276666	up
PLEKHA6	2.96633	4.54576	1.59028	7.79129	11.4725	8.4328	6.35708	6.68299	1.95016	0.0278085	up
MAT1A	0.121766	0.117038	0.0481294	0.206603	0.207464	0.37405	0.317489	0.372991	2.5773	0.0280346	up
UBXN10	36.158	55.7001	4.18902	34.5528	194.984	66.8404	32.4741	53.8604	2.66584	0.0280522	up
LOC101114146	0.153101	0.0671166	0.195161	0.448359	0.491598	0.205636	0.0856832	2.85986	4.21746	0.0280779	up
ERN2	1.22767	0.353643	0.0929862	2.51424	4.08695	3.9505	1.92557	4.34589	3.4162	0.0282076	up
MKI67	0.107427	0.0001	0.17288	0.92642	1.68939	0.258356	0.122518	5.86685	6.57685	0.0282913	up
RBBP8NL	0.549778	0.118982	0.066978	0.675295	0.653078	0.675128	0.908259	2.02034	3.0168	0.0284381	up
BIRC5	2.39186	0.244494	2.15549	5.27018	6.37104	1.7694	2.87254	26.7519	3.7532	0.0284587	up
NETO2	0.258441	0.213497	0.0573285	0.211476	0.327343	0.21328	0.504988	0.82805	2.52943	0.0284612	up
STAP2	19.3982	12.9303	8.37341	16.3543	25.1712	26.6159	23.5375	33.101	1.90033	0.0284706	up
LOC114117924	0.016365	0.0849875	0.0288792	0.0279175	0.0268818	0.0836076	0.14511	0.181798	2.76573	0.0285681	up
TTN	0.812439	0.367319	0.348666	1.46228	2.01295	1.58089	1.17626	2.56408	2.45232	0.0286485	up
FAM83D	0.349946	0.190529	0.440681	0.707086	0.866439	0.52131	0.796707	2.56705	2.81447	0.0289602	up
LOC114115315;NMU	6.46312	2.76147	1.11364	5.75987	5.44388	5.79083	6.00605	21.8403	2.42768	0.0291821	up
LOC101121806	0.927736	0.383351	0.14116	0.500355	0.466328	1.031	1.63595	1.88305	2.56905	0.029267	up
GLRX5	1.48069	0.200824	0.66543	5.39851	5.05342	6.88766	4.43604	6.12519	2.90523	0.0294211	up
RHBDL3	0.301394	0.251106	0.156708	0.545267	0.944555	0.235061	0.576288	1.43956	2.54725	0.0295458	up
JADE3	1.20618	0.774657	0.609051	1.35899	1.76125	1.6484	1.56131	1.93897	1.74985	0.0296071	up
FAM171A1	0.569761	0.318733	0.354856	0.577617	0.724189	0.577283	0.630007	1.27074	1.75853	0.0296155	up
RGS22	261.351	164.063	123.934	181.291	248.097	277.151	318.146	383.719	1.67951	0.029645	up
TGM7	0.222645	0.109424	0.219918	0.194611	0.211807	0.31632	0.367377	1.20297	2.81071	0.0296545	up
FAM234B	70.1096	30.3349	45.8286	64.2669	82.612	107.305	86.5775	78.8154	1.68761	0.0297395	up
SHLD1	0.279772	0.270009	0.212104	0.519584	1.03886	0.443076	0.515501	0.557218	1.99354	0.0297906	up
VWA3A	10.7569	6.18486	1.61229	6.18132	6.135	14.3458	15.0133	18.1618	2.16919	0.0302024	up
LOC105615308	0.643546	1.11696	1.40098	2.5579	3.37565	2.30921	2.39216	2.80339	1.90237	0.0302692	up
IKZF2	1.40448	1.38839	0.8853	1.53843	1.58291	2.11826	3.25559	1.82489	1.6834	0.0303607	up
FAM124A	1.55495	1.45946	0.59806	1.57394	2.39864	3.11635	2.98123	2.41527	2.10386	0.0305025	up
ABCA12	0.278154	0.0481066	0.301844	0.362504	0.518723	1.0732	0.508315	0.668706	2.79519	0.0305098	up
TEKT1	0.895493	0.477365	0.0810436	0.581274	0.552028	1.13553	1.32881	1.98401	2.45697	0.030561	up
HMGCS1	0.88511	0.607279	0.35289	0.61735	1.08616	1.28363	0.968531	0.850512	1.70096	0.0305768	up
MAP1LC3A	13.2339	6.74195	7.51252	12.5682	17.0264	16.4092	25.2281	11.7285	1.75732	0.03076	up
LOC114110433	85.1058	33.4554	55.0409	67.1268	86.8255	90.0274	92.3442	146.668	1.72752	0.0308885	up
PROM1	0.629247	0.441118	0.138505	0.56793	0.392333	0.554655	1.07124	1.89742	2.20377	0.031089	up
PDP2	54.057	23.6479	16.7123	53.2255	85.1302	73.3622	67.9213	59.0822	1.9337	0.031139	up
PAK3	4.58182	6.48317	10.1596	17.9266	26.5373	12.5081	12.4749	24.1691	1.93326	0.0311918	up
RND2	1.23176	1.89591	1.31758	2.56469	3.21091	2.13507	2.1486	6.10817	1.9405	0.0312056	up
POF1B	13.2585	22.0083	5.21296	12.2182	19.4022	31.5624	32.9894	23.1608	2.03262	0.0314744	up
LOC101111313	0.817931	0.982306	0.267412	1.47485	4.78917	1.35607	2.28976	0.455325	2.50962	0.0316533	up
ROPN1L	0.0745825	0.0504329	0.0200655	0.0612768	0.0686726	0.101133	0.12163	0.17706	2.27031	0.031685	up
TOGARAM2	0.481485	0.638842	0.0348637	0.0944926	0.532287	1.27213	1.2055	0.673945	2.94784	0.0317257	up
LOC114116396;CDH17	0.231762	0.471455	0.202942	0.252829	0.409255	0.647794	1.1675	0.182771	2.07709	0.0317299	up
CCDC65	1.39187	1.18273	0.404419	0.884114	0.891627	1.75154	3.71363	2.90824	2.39832	0.0319128	up
LOC101118433	4.89247	5.58991	4.2338	10.5614	13.8504	7.67087	10.3868	13.6905	1.80391	0.0319829	up
HMGCR	158.043	81.5693	55.2198	92.4703	160.817	243.927	161.628	114.669	1.75842	0.0320116	up
BMPR1B	1.09467	1.53882	0.883598	1.96599	2.22744	2.00254	2.15811	3.56249	1.81478	0.0321339	up
COX5A	166.461	123.068	60.3196	109.078	183.369	215.3	234.482	198.16	1.81143	0.0322158	up
LDLRAD1	0.663576	4.8006	0.618298	0.362085	2.81914	3.56594	3.83356	8.51452	2.90682	0.0322343	up
NEK2	0.322556	0.0405265	0.0001	0.945464	1.49446	0.329189	0.135813	6.48628	6.45379	0.0323859	up
LOC114111168	0.0351132	0.0265965	0.0498646	0.0581024	0.0632615	0.104656	0.122629	0.122268	2.43295	0.0324836	up
CDK2AP2	0.909436	0.745995	0.269442	1.29267	1.71185	1.31013	1.32209	2.03338	1.98209	0.0325675	up
KIFC1	0.0033321	0.00225773	0.0143706	0.0566838	0.0622767	0.0118639	0.0110766	0.30079	5.03634	0.0326004	up
KIF6	1.68932	1.199	0.385058	1.3687	1.4614	2.33914	2.37945	3.54608	2.0952	0.0326804	up
PCBP4;ABHD14B	56.0732	49.7383	41.7669	50.8093	98.1783	81.1749	64.4916	74.9413	1.60688	0.0329422	up
TUBB4B	17.0611	12.547	4.4003	12.6844	19.0459	17.0702	15.9418	35.6937	1.87934	0.0330484	up
MTUS1	24.4355	22.2116	13.7042	32.0301	39.0222	37.0345	37.672	37.7264	1.63945	0.0332543	up
CCDC13	18.3254	9.35509	1.91395	11.7773	18.6471	22.557	25.3819	29.3091	2.31789	0.0334772	up
LOC105603282;CRIP1;TEDC1	95.6317	54.0762	31.0899	74.9332	97.8823	119.625	98.3762	123.656	1.71876	0.0336307	up
LOC114110273	2.06468	1.62414	3.78243	2.76658	5.42212	2.21228	5.02904	6.35947	1.8581	0.0336792	up
LOC101109077;LOC101104893	0.0601216	0.139084	0.138457	0.24559	0.274968	0.0937224	1.58218	0.108225	3.53036	0.0336923	up
LOC101108868	61.1498	54.6349	69.5383	66.178	97.4234	81.0792	98.0132	119.004	1.57263	0.0338155	up
SMAGP	4.40777	6.23277	3.8711	7.12237	13.7505	9.1259	9.11198	8.11222	1.85359	0.0339198	up
RPS6KA1	8.98293	9.21977	4.22701	9.39745	14.2301	13.3783	12.9657	15.0086	1.74639	0.0339454	up
SPECC1	5.67565	2.19571	2.33784	7.29197	7.93832	6.98523	6.21504	11.625	1.87208	0.0339587	up
INPP5J	32.3191	17.1868	16.246	15.8006	30.6142	49.1721	53.0608	34.735	2.0549	0.034319	up
LOC105611847	6.96825	6.7225	11.6532	9.37747	13.3914	24.7075	11.8367	16.793	1.92183	0.0343251	up
RSPH14	1.20354	1.46509	1.00618	1.29008	2.40969	3.58615	2.2892	3.04605	2.28224	0.0343509	up
GSTM3	28.3524	10.4759	9.67562	15.7242	24.3724	32.3887	39.8379	18.3797	1.79016	0.0344068	up
SLITRK4	0.0810176	0.156008	0.052025	0.90186	1.20778	0.705687	0.856947	0.696846	2.91144	0.0345175	up
CCDC170	16.8875	25.0797	18.9162	22.9376	30.9964	32.1749	29.1198	39.6604	1.57421	0.0346866	up
FRK	9.74266	13.1963	4.40703	10.9234	15.2571	31.9854	14.2379	10.3105	1.87594	0.0347	up
SOX13	0.702327	1.0927	0.921962	1.35541	2.21728	1.79224	1.0562	1.80659	1.68753	0.0349889	up
DNAAF1	0.289442	0.181646	0.0839186	0.142841	0.252456	0.328171	0.337963	0.653092	2.25219	0.0352119	up
LOC101111401	4.51479	6.73947	5.25253	6.49242	9.54822	6.35451	9.99988	16.9335	1.8625	0.0353898	up
LOC114112617	233.564	16.6428	1.99417	1.79689	109.976	251.453	443.935	313.44	4.40477	0.0354379	up
LMNB1	0.855472	1.39149	1.17163	2.00527	3.1077	1.38996	1.3855	5.26692	2.05574	0.0354561	up
LOC101116777	1.76224	1.66742	1.19718	2.40779	2.94653	4.0171	3.91213	2.85426	1.95178	0.0354605	up
MSRA	4.5018	5.07462	4.52647	6.53583	8.42455	9.71809	10.0701	9.53998	1.82922	0.0357142	up
GPRC5C	0.0672993	0.0594773	0.0368014	0.058383	0.0714243	0.0899178	0.114316	0.149148	1.91388	0.035757	up
CROT	76.2715	96.4283	59.2799	77.3037	181.988	235.529	75.238	72.8256	1.82868	0.0357849	up
CADM1	23.6861	30.9186	14.2048	29.6126	28.2122	34.2212	36.039	84.0081	1.85406	0.0357939	up
SPIN1	130.779	119.013	173.851	240.593	374.278	196.767	258.325	266.066	1.64917	0.035799	up
LOC105607270	106.285	12.5601	109.162	838.618	1843	483.349	920.77	305.921	3.3311	0.0358006	up
SLC5A10	0.763695	1.0413	0.367306	0.871603	2.116	1.30323	1.2979	1.52721	2.05143	0.0358049	up
LOC101111971	4.0112	8.86985	3.56739	10.5707	15.7769	10.2256	15.3667	12.2267	1.98362	0.0358872	up
ATP5F1B	167.606	145.398	89.5275	148.329	193.558	225.057	248.624	211.151	1.59458	0.0361346	up
MMD2	7.36553	20.3478	6.05555	101.791	162.108	73.3193	50.3199	88.5932	2.76144	0.0361739	up
POC1A	0.401401	0.599628	0.656062	0.55338	1.44253	0.631113	0.829554	1.84775	2.14929	0.036253	up
NINL;NANP	16.9333	11.7711	9.85111	21.1482	17.6737	22.2963	25.2992	34.7347	1.675	0.0364561	up
BCL2L14	0.348809	0.156306	0.111557	0.16418	0.242435	0.441628	0.786577	0.53792	2.57227	0.0364769	up
IHH	30.4469	36.0048	6.77653	52.0102	84.0814	43.0946	43.3452	88.4585	2.06789	0.0365036	up
LOC101120447	0.140682	0.017926	0.172874	0.915835	1.52761	0.266612	0.172991	3.73449	4.57117	0.0365695	up
PCYT2	24.1217	16.841	10.9337	19.6938	28.6677	35.2492	25.7765	31.9527	1.6992	0.0366746	up
LOC114113094	180.074	117.137	61.4556	283.462	449.771	222.516	144.268	481.23	2.02107	0.0367548	up
DGKA	103.853	40.9824	65.3857	144.72	184.46	119.869	137.773	182.387	1.75942	0.0367726	up
LOC105612852	1.33613	0.530124	0.927877	2.0709	2.08609	2.1106	3.80068	1.41911	1.93554	0.0368477	up
SEM1	7.83798	6.23666	6.39003	7.73857	11.8036	11.7818	11.1366	13.3012	1.70276	0.0368911	up
MDH2	149.145	130.365	67.2486	136.189	203.528	204.293	221.648	169.563	1.65449	0.0369647	up
CCDC180	1.46345	0.742931	0.159434	0.732526	1.12278	1.79716	1.86224	2.02733	2.19779	0.037007	up
SLC7A5	0.379177	0.140173	0.171407	0.191175	0.305475	0.397293	0.587308	0.311355	1.81582	0.0371446	up
CEP72	0.233045	0.41558	0.16615	0.530063	0.691672	0.24317	0.809075	1.63707	2.51405	0.0372316	up
SLC37A4	3.84609	3.18597	2.45842	4.90307	4.84327	3.05618	4.65411	17.4191	2.08237	0.0375686	up
LOC114109686	0.258639	0.0670099	0.238402	0.940552	1.28299	0.236091	0.121561	3.71741	3.56111	0.0375912	up
TK1	0.0765733	0.070525	0.0508187	0.245041	0.177989	0.230217	0.208518	0.581685	2.70547	0.0376035	up
KCNMB4	4.22618	12.1446	6.53646	13.4663	29.2822	17.0117	13.3004	11.3282	1.94984	0.0376106	up
SHCBP1	0.081978	0.024603	0.01344	0.315576	0.332074	0.025238	0.07246	1.84623	5.22502	0.0376304	up
SARAF	7.31299	6.45109	3.33767	6.5392	11.9748	6.60396	8.31803	13.3441	1.70217	0.0377026	up
CCDC181	1.97093	1.20372	0.350288	1.37038	1.5283	3.35241	2.45986	3.93522	2.30338	0.0377155	up
LOC101117215	0.351463	0.117184	1.00491	0.791355	4.38712	0.352025	0.470081	2.51921	3.41225	0.0379356	up
CREB3L4	20.9399	34.1233	13.7057	53.0806	89.1254	41.0171	38.7858	62.5088	1.89937	0.038011	up
PRR15;LOC105615039	10.7488	10.3417	3.68312	9.58007	14.11	14.2742	18.8748	12.4395	1.73776	0.0380634	up
LOC106990837	0.560306	0.434298	0.159658	0.743785	1.11569	0.589487	0.836692	1.53174	2.14621	0.0381663	up
FGF9	0.467989	0.612269	0.209619	0.408857	1.02519	0.821233	0.602662	1.00552	2.03364	0.0383601	up
CCDC39	3.72191	2.81775	0.844921	2.36489	2.70849	4.08914	5.55687	6.92684	1.97768	0.0383805	up
FILIP1L	10.9907	14.8061	5.0471	10.383	19.5735	14.8554	16.845	18.7268	1.69794	0.0385317	up
FAM83E	0.199294	0.121909	0.106164	0.143026	0.172112	0.259423	0.470362	0.275412	2.06404	0.0385451	up
PIFO	5.86173	3.79801	1.2409	2.21052	4.76578	7.10934	7.61393	12.5097	2.44058	0.0386187	up
CFAP43	1.91108	1.22526	0.264859	0.920832	1.11031	2.20023	2.45007	3.49896	2.14241	0.0387568	up
HAGH	50.7203	43.2207	20.5089	45.5589	74.0634	72.5167	63.4672	71.0262	1.75661	0.0389638	up
UFD1	1.63346	1.71052	1.12569	2.14417	3.34634	2.29966	2.20914	3.26669	1.6816	0.0391396	up
SNRPG	6.09089	6.99051	4.27967	8.85267	13.6128	12.441	12.3966	10.163	1.8545	0.0392359	up
PEPD	85.2681	59.1788	25.9149	92.4018	112.246	95.835	124.27	124.883	1.7401	0.039248	up
SLC31A2	107.146	102.421	45.7977	202.593	229.622	142.237	337.385	154.754	1.88663	0.0392819	up
LOC101121414	0.741393	0.428358	0.160447	0.912634	2.47547	0.989498	1.82993	0.388753	2.53414	0.0393329	up
EMID1	84.2778	42.2386	24.4716	51.3927	103.643	51.2692	80.4184	132.872	1.81935	0.0393945	up
WWC1	22.0855	21.1082	9.08468	21.2147	28.7506	33.0782	30.934	29.6355	1.66544	0.0394178	up
DACT2	21.8819	15.8465	8.49265	12.5397	23.3637	16.5084	28.8515	36.7064	1.79422	0.0395112	up
NOD2	10.6281	11.7466	3.30173	24.3027	54.9949	17.9022	22.0266	14.9657	2.19871	0.0395261	up
TRIM9	10.2855	21.9383	15.164	30.2152	47.0952	29.0838	34.1298	24.5882	1.73829	0.039715	up
LOC114109394	49.2191	113.384	83.8433	34.7766	35.9535	146.177	182.076	204.281	2.02148	0.0398038	up
TFRC;ZDHHC19	107.999	144.619	52.72	271.1	362.449	282.587	175.28	272.788	1.89631	0.0403993	up
PIGZ	0.0122978	0.0217603	0.00874626	0.0355979	0.0532016	0.056859	0.0438517	0.0437857	2.52158	0.04053	up
CFAP52	0.0453027	0.0279451	0.0050524	0.029812	0.0275974	0.0719821	0.0626009	0.0820342	2.2589	0.0405804	up
LOC101122330	0.092637	0.0709084	0.0587865	0.0573866	0.181137	0.0797117	0.204388	0.0747145	1.93034	0.0408425	up
NRCAM	1226.22	2444.98	677.098	2145.7	2811.71	3385.15	2864.37	2325.44	1.75341	0.040867	up
CFAP161	14.7201	1.9346	3.88283	10.415	10.3552	9.39657	15.081	33.1883	2.19759	0.0409158	up
MAPK15	9.4258	6.64579	3.28648	8.56551	6.34404	11.9083	17.803	17.7886	1.92826	0.0411341	up
GDPD1	2.90144	1.23375	1.51151	2.87224	2.3148	4.51257	3.84948	3.93392	1.71509	0.0412359	up
LAMC2	3.81102	6.56781	1.83454	2.96045	4.19337	9.9975	8.47137	6.98505	1.95384	0.0412492	up
CD24	0.555067	0.771923	0.316469	3.81178	7.08272	1.91535	0.888289	6.44972	2.99457	0.0412654	up
WDR93	0.0756658	0.0677318	0.0495585	0.0518136	0.0931885	0.113199	0.120724	0.15666	1.97644	0.0415383	up
FAM234A	52.094	30.2031	19.9521	48.3405	67.2585	57.4483	61.326	62.0835	1.64763	0.0415551	up
CP	9.09504	13.3083	3.41092	9.68434	18.8258	15.2669	14.8339	12.8602	1.74054	0.0415745	up
TNFAIP8L3	0.128502	0.124109	0.0387002	0.133078	0.291459	0.23711	0.146767	0.197979	2.05782	0.0415912	up
LOC101111962	3.71743	1.57437	0.378876	2.64843	2.04308	4.71568	5.41391	6.92727	2.29591	0.0416617	up
LOC105605861	2.4299	4.36948	6.52022	8.08232	13.1833	4.43793	19.1114	6.46506	2.0184	0.0417342	up
RIN1	0.0579221	0.0548037	0.0235467	0.0795774	0.0990447	0.10249	0.132366	0.105097	2.03381	0.0417863	up
CES4A	7.554	1.50528	0.337231	1.61053	5.81801	7.50373	15.0754	2.05269	2.7664	0.0418653	up
STK31	17.8964	0.934939	4.55045	1.26482	19.012	18.7931	16.1117	16.7417	2.86687	0.0419802	up
ATP5MC1	0.543464	1.0692	0.923265	1.0955	2.02548	1.47012	1.91878	1.30463	1.85023	0.0421011	up
CTSW	1.60349	2.47627	1.06218	1.59132	3.61503	2.09751	3.05407	3.33901	1.79788	0.04223	up
DNAJA4	5.41504	3.33025	1.99963	5.5312	5.02943	7.1302	7.63219	8.13247	1.71566	0.0422693	up
PDGFA	40.1333	38.9489	10.1982	21.0087	65.8648	61.1377	55.8231	28.2565	1.9139	0.0424987	up
RP1;LOC101114620;SOX17	14.8988	11.9531	3.27511	11.1128	21.9031	16.5086	17.8963	16.726	1.77096	0.0426189	up
C7H15orf48	2.80917	1.09055	1.30777	1.65636	3.29751	2.58406	4.11439	3.70914	1.9967	0.0426367	up
LOC114116387	1.54795	1.92173	0.771718	1.6022	2.43523	1.96797	2.11021	4.04714	1.8072	0.0426513	up
LRIG1	39.4856	36.8658	19.997	49.3179	56.3211	47.8227	63.0378	70.6777	1.6329	0.0427212	up
TDGF1	11.4018	12.3343	4.0089	17.0157	19.2262	23.0612	19.4761	16.5446	1.74948	0.0428225	up
SLC5A1	82.9675	55.7879	12.8827	104.561	128.566	212.688	133.111	82.6236	2.17405	0.0430647	up
WDR63;LOC114115574	37.4861	29.2241	7.95787	19.5518	19.013	55.0847	40.1004	74.303	2.00065	0.0430843	up
SPA17	1.93172	1.56155	0.492488	0.745366	1.6869	2.6275	2.83898	3.23962	2.19673	0.0431047	up
DPY30	4.86227	3.58143	2.41467	4.4393	6.15563	7.69279	7.48182	7.0341	1.85416	0.0431258	up
FREM1	35.4129	60.4884	14.0746	103.02	153.553	92.4944	84.5705	87.5972	1.96348	0.043214	up
CDCA3	0.0001	0.0001	0.0309771	0.489101	0.696899	0.240091	0.0724502	2.72373	7.17535	0.0432388	up
LOC114108993	2.58837	0.906289	0.585677	0.0684448	0.916396	0.0275248	1.96411	18.2756	5.10598	0.0432625	up
CDC20B	1.58806	0.0717883	0.0001	1.18603	1.49549	1.86906	1.27994	7.97154	4.43294	0.0436996	up
PLIN5	0.115984	0.142302	0.0001	0.178934	0.22507	0.499701	0.320992	0.388591	3.27987	0.0438723	up
CCDC146	18.2617	11.3311	4.47565	11.1059	10.9146	18.405	25.5143	32.9548	1.94333	0.0439844	up
GLB1L3	13.0119	17.8982	1.26611	12.9542	17.757	12.6512	31.7326	47.5057	2.42955	0.0441261	up
TJP3	72.6643	107.801	19.4118	88.7467	170.544	124.17	113.422	127.21	1.85482	0.0441426	up
LOC101122611	0.0164473	0.0152247	0.0132006	0.0344706	0.058233	0.0256394	0.069594	0.0388386	2.42371	0.0444018	up
LPIN2	65.3149	26.4061	28.1814	32.6154	38.4984	65.8712	106.427	54.0528	1.73652	0.0444903	up
CIB1	79.845	65.2325	36.5573	69.545	86.5763	115.281	136.355	80.3306	1.66631	0.0445484	up
TSNAXIP1	1.35347	0.676488	0.309993	0.808349	0.792041	1.41009	1.83169	2.32963	2.02123	0.0445716	up
ILDR1	24.6044	33.2179	9.82543	21.4991	35.3579	49.3823	40.0566	29.0731	1.72603	0.0447202	up
FOLR3	4.7921	4.14238	1.43825	13.2021	18.4944	9.20431	8.2782	12.6065	2.06081	0.04476	up
PLAG1	0.57564	0.119799	0.268497	0.302072	0.621361	0.336065	0.90624	0.727709	2.04689	0.0450374	up
LOC105603708	6.04035	2.93741	1.57714	2.0489	8.62183	6.50034	6.71951	6.4565	2.24521	0.0451647	up
SGSM2	39.3615	48.2129	21.4607	37.3944	51.9628	50.6203	63.7138	68.0761	1.60059	0.0453562	up
CAPS	11.3809	5.73672	2.64924	7.30621	7.73313	10.9795	15.382	20.2337	2.00673	0.0455822	up
MIF	58.8181	46.9374	18.9435	45.9813	71.7871	69.7832	65.2361	85.7796	1.71423	0.0457827	up
KIF15	0.396011	0.27673	0.509633	0.620732	0.963826	0.666679	0.257044	2.25047	2.29494	0.0458362	up
CFAP46	1.08621	0.763033	0.384821	0.861387	0.684594	1.06013	1.74305	2.15706	1.82359	0.0459675	up
LOC101110922	1.5675	3.25573	4.02131	2.87555	6.1206	5.34238	5.07853	5.81771	1.90777	0.0462767	up
DNAJC10	9.14049	7.66359	5.93364	7.00957	10.9539	9.98577	10.7012	14.0942	1.53746	0.0464163	up
SPINT1	1.3363	1.34142	0.500039	0.990773	1.59239	2.15609	1.81819	1.60407	1.7202	0.0465546	up
SLC13A5	2.6425	0.672124	1.28174	4.70371	4.46992	5.43554	3.45768	4.4927	1.91997	0.0465738	up
ADCY6	80.6917	106.401	51.765	123.262	151.422	124.074	123.187	190.991	1.6284	0.0465888	up
HSDL1	17.2039	5.40263	9.70876	7.03119	22.2265	21.4864	19.3916	9.98341	1.85755	0.04679	up
DNAH10	2.23518	1.42723	0.679912	1.41149	1.4132	2.05246	2.85239	4.16737	1.82234	0.0467963	up
TTC25	0.596082	0.199745	0.070627	0.372814	0.475242	0.457656	1.07197	0.962584	2.39452	0.0471395	up
KIAA1217	40.4178	44.7177	35.2303	62.079	90.9663	44.4849	56.0085	109.2	1.64795	0.0472323	up
LOC105616794	0.486584	0.297655	0.103637	0.359992	0.391632	0.907981	1.20174	0.257652	2.21098	0.0473783	up
HAT1	1.52312	1.43743	1.40641	1.89675	2.21411	2.18212	2.8072	3.07584	1.64108	0.0473958	up
KIF22	0.367396	0.304117	0.977258	1.03419	1.51837	0.639702	0.645923	4.20637	2.61292	0.0475931	up
DLX6	15.9873	22.3772	5.096	27.0461	37.6786	28.9236	27.1894	38.6674	1.87867	0.0477518	up
CCDC151	0.672729	0.198875	0.043761	0.589964	0.774977	1.19632	0.765345	1.47466	2.7976	0.0477526	up
LOC114117978	1.45863	1.32225	0.959314	1.73485	2.80494	2.11634	1.74417	2.81624	1.7318	0.0478387	up
NRG1	0.493638	0.37541	0.35567	0.680422	1.05943	0.796054	0.609107	0.951175	1.79292	0.0479534	up
RASSF6	55.6242	93.3954	24.986	74.8035	139.889	121.787	82.7066	100.424	1.78775	0.0481499	up
MGP	970.921	1085.65	255.568	917.611	1470.53	1331.24	1459.16	1337.25	1.73332	0.0483624	up
ATP1B1	7.80189	11.0489	2.32156	9.81862	10.872	13.948	15.5073	14.6731	1.77473	0.0483733	up
TTC22	0.0275975	0.134177	0.0976364	0.149837	0.325606	0.213079	0.215534	0.149457	2.20813	0.0484719	up
SDHA	6.42871	5.74312	4.11437	5.32323	8.1058	9.20081	9.1132	7.12162	1.55217	0.0488921	up
MYL3	0.423018	0.0001	0.598697	0.075572	0.379781	1.91139	1.69941	0.302409	3.91202	0.0489836	up
KIF23	3.45867	4.10882	6.86424	8.06445	11.7216	4.10658	3.20466	40.3867	2.64132	0.049038	up
BUB1	0.641287	0.145182	1.53723	2.56082	3.53046	1.03324	0.301178	12.5762	3.57068	0.0493033	up
KRT8	74.9369	67.1635	19.4524	53.257	68.3973	94.4625	100.797	109.272	1.73609	0.0493311	up
RNF125	11.79	21.1532	11.0046	19.1347	21.8102	27.3909	30.2008	21.9544	1.60673	0.0494732	up
FCGBP	1.55889	1.75707	0.589508	4.32513	12.8292	2.42313	3.77503	1.9596	2.54988	0.0495394	up
RASGRP1	3.79845	6.12081	2.78609	5.76154	10.5716	7.21834	8.32037	5.49697	1.71156	0.0498232	up
LOC101105290	5.12555	4.49568	4.16542	3.57786	7.28311	6.64715	6.26359	6.43146	1.53332	0.0498752	up
LOC114112676	3.73803	7.39646	51.1389	129.768	0.231247	0.172005	0.132863	0.836838	0.00714927	8.10427e-12	down
ATP2B2	0.39469	0.597662	1.14933	1.59707	0.0559354	0.0790831	0.0710556	0.0354549	0.0646015	1.49491e-11	down
CNR1	12.3858	18.3329	42.9108	70.1954	0.514042	0.414379	1.7756	2.45555	0.035874	9.61554e-11	down
C1QTNF3	0.507994	0.683094	1.65383	0.480553	0.0294808	0.0200987	0.0209912	0.114207	0.0555646	5.04765e-09	down
RBM24	0.428386	1.3354	2.08529	2.3046	0.0975237	0.19738	0.177653	0.204029	0.109948	2.44661e-08	down
RGS17	0.017183	0.501391	0.074708	1.08628	0.0001	0.0001	0.0001	0.0001	0.000238157	2.59675e-08	down
PENK	4.37645	1.02459	7.18514	2.5108	0.13173	0.349245	0.299695	0.522759	0.086337	4.1526e-08	down
PRTG	0.047736	0.209967	1.33583	0.422069	0.0001	0.0001	0.009073	0.010112	0.00961748	6.02839e-08	down
LOC114114896;MIR143	79.0767	117.534	135.876	380.871	23.2745	33.593	31.2633	41.0927	0.181148	2.64791e-07	down
GFRA1	36.94	7.16991	45.916	7.33443	3.33427	1.6042	3.10223	1.09287	0.093812	3.01782e-07	down
DES	9.60975	43.7227	11.5989	151.687	2.65071	4.27606	5.71294	2.66786	0.0706661	4.50277e-07	down
VAT1L	0.246345	0.62549	2.71879	0.674244	0.0829578	0.105546	0.0268083	0.0414733	0.0602094	5.26604e-07	down
PLXNA4	0.200401	0.197202	0.738548	0.901616	0.039414	0.072486	0.066502	0.063393	0.118657	6.51602e-07	down
RASD2	13.9163	22.5783	25.6611	29.6327	3.47424	7.35708	5.71397	4.1514	0.225483	7.10747e-07	down
TAGLN	3.10083	6.86087	6.18419	31.4322	1.0661	1.15043	1.76635	1.88777	0.12339	7.98713e-07	down
SLC24A3	6.15223	6.71974	16.6626	22.0072	1.45189	3.32071	2.3381	2.3812	0.184159	8.56345e-07	down
GEM	3.1886	6.99942	5.4022	18.7073	1.0605	1.38215	1.88492	1.5507	0.17139	1.09553e-06	down
CNN1	0.803252	6.28508	0.743435	26.5921	0.388468	0.285359	0.47076	0.518423	0.0483097	1.37907e-06	down
SLC51B	0.138816	0.162942	0.29882	0.471125	0.0221419	0.0157293	0.037856	0.00588815	0.0761549	1.38294e-06	down
LOC106991051	1.14345	0.124853	0.085751	0.578858	0.0390232	0.0535932	0.0462863	0.046951	0.0961524	1.60688e-06	down
EPHA10	0.013864	0.200962	0.0001	0.505115	0.0001	0.0001	0.0001	0.0001	0.000555524	1.65126e-06	down
PRKG1	0.159801	0.100248	0.32734	0.214298	0.0398916	0.0537778	0.0428177	0.0489318	0.231286	1.6855e-06	down
HESX1	1.83243	2.22234	2.13732	1.22051	0.66957	0.216046	0.32985	0.262588	0.199397	1.89842e-06	down
CACNA1C;LOC114114285	30.2446	23.4497	67.1038	55.3563	10.0587	9.42601	15.8695	6.86979	0.239699	2.01984e-06	down
SCUBE2	19.2292	14.9277	57.2568	24.0693	6.42511	8.8077	6.68033	4.62313	0.229785	2.74054e-06	down
ADCY8	0.160341	0.346007	0.188459	1.79288	0.0144996	0.0213212	0.0754533	0.00599608	0.0471402	2.97938e-06	down
CDR1	49.0072	155.274	82.0997	429.503	18.8619	20.7199	35.2467	17.1158	0.128435	3.8227e-06	down
SPEG	126.707	96.4882	187.157	209.505	45.2755	52.131	46.26	48.0629	0.309312	3.87435e-06	down
MYH11	7.68034	56.1851	11.6085	170.652	5.78667	4.46898	6.02216	7.22601	0.0954952	4.26771e-06	down
ST6GAL2	0.540254	0.175765	1.27029	0.81108	0.087	0.075002	0.09601	0.122048	0.135862	4.40609e-06	down
SLC24A2	2.90105	1.29732	1.69807	3.00389	0.510741	0.65675	0.259035	0.657245	0.234123	5.1068e-06	down
JPH2	0.378864	5.07601	0.599718	17.3263	0.335975	0.257059	0.354721	0.154503	0.0471437	5.46379e-06	down
LOC106990143	0.899391	1.85572	2.92148	2.46495	0.306235	0.75201	0.350699	0.135171	0.189659	5.46572e-06	down
MSRB3	15.7648	17.7965	27.7667	41.2746	5.87621	7.66812	6.86785	9.15419	0.288164	5.99329e-06	down
WFDC1	7.03951	19.3475	18.715	56.6553	2.73346	5.31003	4.88102	6.03086	0.18628	6.69119e-06	down
MYLK	126.477	175.402	274.912	625.579	52.3012	67.3726	63.2407	96.0179	0.231985	7.50849e-06	down
ACTA2	15.1722	32.3272	23.6439	116.704	5.40302	6.73672	8.44783	12.4302	0.175769	7.88397e-06	down
SMTN	658.611	712.45	1789.15	1303	345.88	369.521	247.598	320.502	0.287574	8.50338e-06	down
KCNG4	0.754442	7.57409	0.967973	13.0286	0.385367	0.711056	0.66366	0.268129	0.0908489	9.98977e-06	down
RIMBP2	0.130185	0.305618	0.192265	0.466921	0.033225	0.0001	0.0001	0.006634	0.0365839	1.31829e-05	down
MEIS2	14.2357	24.1156	29.091	28.4411	6.81084	7.44959	6.89731	10.4149	0.329282	1.34363e-05	down
ACTG2	1.99623	37.9674	1.35239	153.821	1.14919	1.17142	2.92117	2.37594	0.0390378	1.40697e-05	down
RGS2	9.59562	9.46011	37.3076	15.1798	3.53501	4.57277	4.65074	5.70643	0.258095	1.42601e-05	down
GPR173	3.0594	2.54366	8.77859	1.68012	1.32311	0.485093	0.627714	0.976741	0.212471	1.69243e-05	down
PCDH7	0.384036	1.49718	5.54522	7.99081	0.79827	0.26135	0.345186	0.154945	0.101169	2.10136e-05	down
TCF23	7.37012	6.35284	14.259	11.1851	2.22093	2.43153	2.36489	4.07956	0.283322	2.14425e-05	down
PLEKHH2	32.5908	32.0782	66.6582	61.2321	12.2139	15.3447	12.3824	20.6309	0.314563	2.32938e-05	down
VGLL3	7.54576	12.3173	31.9972	24.9673	4.46133	2.6075	2.93376	7.70695	0.23051	2.43024e-05	down
CHRDL2	0.0114324	0.514929	0.0736792	3.50596	0.00362634	0.00732892	0.0648029	0.00482572	0.0196259	2.77113e-05	down
LMOD1	0.510093	1.47152	0.799717	3.36949	0.245408	0.338791	0.284053	0.353544	0.19864	2.8955e-05	down
RHOB	1.38899	2.10765	2.3955	4.18857	0.662067	0.83282	0.975657	0.736498	0.318137	3.2176e-05	down
TGFB1I1	19.4435	26.5877	34.9088	57.5885	7.72352	8.95016	8.34448	12.4964	0.270808	3.48953e-05	down
AKAP4	5.85937	2.18627	24.3088	5.10299	1.13446	1.24111	1.46169	1.20975	0.13474	3.55566e-05	down
FBXO32	138.623	315.915	233.817	796.577	92.5584	96.9724	98.7232	90.0312	0.254749	3.77692e-05	down
FAT3	0.487526	0.368452	1.57654	2.21844	0.277851	0.113998	0.202576	0.147049	0.159424	3.81291e-05	down
MYO15A	0.102283	0.038456	0.31875	0.024598	0.0001	0.010378	0.01066	0.002088	0.047979	4.33547e-05	down
CAP2	65.994	53.5612	167.831	74.5206	21.6725	28.8989	24.145	33.0382	0.297741	4.48633e-05	down
LOC105607906	0.406433	4.76587	0.101629	19.315	0.0001	0.286272	0.202301	0.0969082	0.0238148	4.64619e-05	down
LDB2	21.8709	11.1033	38.2172	6.58957	3.13117	6.15301	5.32075	5.30637	0.255992	4.99047e-05	down
KCNMB1	0.51442	2.57059	0.490643	7.25876	0.325027	0.2697	0.301004	0.519696	0.130642	5.05298e-05	down
IGFBP5	60.5865	25.2815	240.618	27.7501	23.6962	8.84964	8.0476	17.4944	0.163981	5.08924e-05	down
ITGA8	6.37429	7.35531	7.85426	24.8072	2.33422	2.14951	2.31326	3.81523	0.228756	5.10176e-05	down
DPT	9.98734	44.9777	19.4767	96.9837	2.70613	6.17499	6.89594	11.0927	0.156743	5.26185e-05	down
LOC105610620	114.866	218.787	344.854	195.891	54.1446	54.7532	49.5261	90.3106	0.284464	5.30715e-05	down
NTNG1	0.433726	1.41435	1.73666	4.7042	0.133497	0.285897	0.14245	0.370703	0.112505	5.7722e-05	down
MYOCD	0.371125	1.39225	0.495405	5.47392	0.222346	0.235871	0.213503	0.249955	0.119192	5.83512e-05	down
SVIL	56.6801	56.535	88.5414	90.8123	23.3527	33.88	24.9916	30.539	0.385425	6.00152e-05	down
PTGER3	0.164961	0.913987	3.36277	4.05312	0.25531	0.0001	0.0767193	0.116279	0.0527859	6.22944e-05	down
SMOC2	60.7808	35.8738	130.735	45.6406	18.4108	24.722	17.9465	25.0962	0.315626	6.47276e-05	down
KCND2	9.64197	1.97211	161.901	2.39183	1.71999	0.0001	0.0001	0.149106	0.0106266	7.55932e-05	down
MRVI1	16.7396	15.7218	31.8868	42.6013	8.12297	8.04418	9.15548	10.384	0.333865	7.58173e-05	down
PCDH9	20.6716	11.8484	129.987	12.4353	7.22597	7.65591	5.14685	7.80518	0.159103	7.78351e-05	down
DDI1	71.0532	37.1998	311.928	39.1073	35.8376	10.605	19.2034	11.5421	0.16806	7.90864e-05	down
PDGFD	7.23557	3.31836	27.4295	3.4872	3.43548	0.987359	1.74969	1.41749	0.183021	9.54384e-05	down
DACT3	18.3564	12.4999	24.6583	22.5268	5.95423	7.70402	4.31584	7.2018	0.322597	0.000107237	down
LOC114118413;LOC105602268	1.40509	1.16766	3.02527	1.35586	0.259188	0.794733	0.341144	0.45901	0.266624	0.000108715	down
ACTA1	0.0378652	0.497365	0.040198	2.56675	0.0001	0.0001	0.0416288	0.0001	0.0133439	0.000113541	down
GABRA4	1.28709	0.0781503	4.17619	0.158961	0.0899275	0.129522	0.00824594	0.137707	0.0641012	0.000116194	down
MIRLET7C;MIR99A	595.144	400.224	1232.06	365.504	194.507	238.439	188.97	246.38	0.33487	0.000124125	down
ARHGEF25;SLC26A10	23.3715	16.0582	40.7678	22.5957	9.44323	10.6508	8.41802	9.82974	0.372999	0.000124469	down
SLC38A4	51.5088	18.2181	225.894	12.5824	6.53602	14.7627	11.4273	13.2277	0.149102	0.000127233	down
LOC101112483	0.0336427	0.138596	0.000514452	0.000498714	0.000741617	0.0001	0.0001	0.00149875	0.0140856	0.000127373	down
PRUNE2	29.9774	535.551	44.9857	1701.04	28.6759	56.7919	77.7593	42.9523	0.0891952	0.00013138	down
WT1	27.9463	18.3054	72.0493	12.0684	7.96418	10.361	8.93002	9.37811	0.280996	0.000134946	down
RALGPS2	50.5951	27.7183	114.101	46.9844	21.0048	23.5886	17.123	16.4585	0.326547	0.00013511	down
LOC114112489;LOC114112490;LOC114112488	19.2339	28.863	45.6318	133.242	23.1304	12.0718	7.06228	8.71843	0.224623	0.000137186	down
TPM2	8.48327	18.5569	11.6544	46.1456	5.23455	5.93824	6.20834	5.64768	0.271438	0.000138402	down
LTBP1	42.9112	37.7203	51.3812	119.145	19.1725	16.4268	13.6993	29.8567	0.315162	0.000147683	down
RELN	7.45125	4.35587	24.4771	6.48535	1.26504	3.09888	0.605991	2.41842	0.172747	0.000152847	down
GJC1	1.34198	1.59123	1.99143	3.33866	0.543648	0.779794	0.764956	0.802295	0.349823	0.000156419	down
CALD1	73.7762	81.0444	133.056	157.187	36.0867	47.4158	39.0588	50.239	0.38826	0.000159688	down
NRXN1	0.045235	0.204535	0.19107	0.888289	0.06016	0.0446822	0.0206584	0.0430586	0.126819	0.000166716	down
CHRM3	0.108803	0.230771	0.162537	0.769723	0.0367318	0.0820152	0.0595125	0.0426867	0.173723	0.000167151	down
GRIK2	0.319547	0.0882996	0.613019	0.108885	0.0190885	0.0495541	0.0001	0.0172811	0.0761439	0.000172972	down
THSD7A	77.1407	39.8631	1044.96	54.5037	38.6256	46.8564	24.5227	27.0736	0.112686	0.000176392	down
TRPC4	3.76485	1.98835	7.22371	5.31802	0.856111	1.4752	1.43492	1.74081	0.301015	0.000180061	down
LOC101123341	0.178051	2.20277	0.472341	5.26861	0.157053	0.122909	0.341774	0.221741	0.103854	0.000182681	down
RSPO1	0.0259511	0.178314	0.0761137	0.609947	0.0157657	0.0338906	0.0333508	0.0323544	0.129572	0.000187587	down
RIMS1	0.191284	0.212917	1.05088	1.17578	0.0879572	0.223341	0.0595083	0.0552756	0.161955	0.000199143	down
ASB2	0.516892	3.39762	0.245644	10.3056	0.471372	0.17553	0.0899674	0.254595	0.0685387	0.000200303	down
LOC101109369	0.0950355	0.406787	1.28073	0.916936	0.0760798	0.0477808	0.119371	0.0640496	0.11383	0.000209795	down
LOC101104028	0.150281	0.089741	0.440231	0.327049	0.043803	0.075252	0.030374	0.020042	0.168242	0.000246737	down
LOC114113267	0.0001	0.0867265	0.317764	0.414837	0.0001	0.0001	0.0001	0.0153625	0.0191139	0.000253767	down
SFRP2	2.98342	0.548368	9.22886	1.0021	1.06719	0.290531	0.116567	0.22267	0.123301	0.000256258	down
ADAMTS5	51.4553	20.3902	147.861	16.5002	9.61095	18.4438	16.205	7.42738	0.218822	0.000260954	down
C9H8orf89	1.8687	4.85398	3.06931	5.42195	0.759973	1.22676	1.04066	1.52309	0.2991	0.000261655	down
CNKSR2	0.210545	0.289615	0.474594	0.206966	0.0503819	0.0933404	0.0472623	0.0943016	0.241416	0.000262333	down
FLNA	17.9626	28.3514	28.2592	68.9995	8.41316	12.3914	11.6945	16.0731	0.33831	0.000263082	down
NPTX1	2.42507	11.0957	3.70523	37.7251	1.8491	1.99452	2.82998	1.81495	0.154475	0.000268814	down
LOC114110152	2.44413	5.11039	14.3323	23.2295	3.70374	0.986902	1.20509	2.04724	0.176056	0.000278913	down
CYTH3	2.27396	0.842256	3.25339	2.64056	0.668019	0.681713	0.620527	0.831065	0.310907	0.000300553	down
CPED1	78.137	96.2118	93.6835	71.5187	29.3143	34.4409	43.7982	42.0549	0.440606	0.000308714	down
PIEZO2	0.396996	0.111293	1.3309	0.333491	0.174552	0.0627156	0.0605141	0.120792	0.192653	0.000315512	down
DGKH	51.7598	80.8321	96.0203	156.518	30.4585	35.2472	33.3947	37.0564	0.353535	0.000321443	down
RIMS3	4.05121	0.215132	3.50009	0.246266	0.490153	0.138773	0.111363	0.167364	0.113277	0.00033766	down
ARHGAP20	26.5532	25.2065	61.0875	20.8975	11.2548	12.225	11.652	14.5953	0.371807	0.00036032	down
GRIA4	1.06429	0.313283	7.20874	0.297879	0.515315	0.0982037	0.32341	0.146876	0.121992	0.000371751	down
CACNA1H	58.0391	48.5329	80.5259	72.3062	21.4847	31.6064	29.8083	26.8607	0.423124	0.000375623	down
BMPER	0.166494	0.432479	0.196775	0.552656	0.076462	0.055659	0.039855	0.068736	0.178516	0.0003872	down
NPTX2	2.30034	4.05344	40.1421	0.676694	0.966084	1.76593	0.109244	0.33161	0.0672608	0.000401757	down
LOC105606646;LOC114109236;LOC114109224;LOC114109242;LOC114109240;LOC114109235;LOC114109222;LOC114109228;LOC114109215;LOC114109227;LOC114109223	41.4951	30.4784	134.014	57.172	11.0083	11.0175	21.5007	33.9238	0.294309	0.000417188	down
RASL12	0.34258	0.384466	0.528939	1.14265	0.215508	0.159575	0.106341	0.211373	0.28883	0.000422101	down
LOC101114226	12.0376	5.55977	39.8534	8.66163	4.36248	4.93159	3.51054	2.8733	0.23714	0.000430061	down
PDE1A	1.05132	0.88562	4.90799	1.37264	0.519138	0.735345	0.509849	0.565957	0.283574	0.000430933	down
LOC114117604	0.763333	2.12455	5.6121	0.813753	0.465521	0.488222	0.298374	0.68666	0.208163	0.000462282	down
NRP2	30.9933	49.1282	30.1536	143.296	14.2943	17.9292	14.88	24.2768	0.2815	0.000462456	down
NR2F2	15.5452	8.57876	28.3158	8.59752	5.03802	4.62641	4.6463	7.44546	0.356441	0.000513927	down
KCNH2	0.248644	0.700647	0.475941	1.62766	0.126975	0.134402	0.1891	0.236895	0.225155	0.000518765	down
HOXA10;HOXA11;HOXA9	296.591	138.055	544.258	159.256	64.6083	111.532	97.7735	119.278	0.345463	0.000553906	down
LOC114118579	2.97451	1.2716	34.7405	1.35595	2.4035	0.390607	1.07593	0.533186	0.109146	0.000558133	down
DKK2	0.0767412	0.117536	0.483114	0.295144	0.0476235	0.0213964	0.0695859	0.0522075	0.196202	0.000565767	down
HOXD3;MIR10B	1276.38	598.47	1066.8	800.33	125.427	326.109	216.255	588.047	0.335608	0.000568429	down
ADARB1	24.1909	33.5279	61.3617	33.2312	11.525	14.7199	15.9297	11.4703	0.352204	0.000569784	down
HOXD9;HOXD10;HOXD11	16.8142	11.4425	30.3927	12.2871	6.35911	7.69763	4.60563	8.67017	0.385309	0.000574003	down
COL4A6	46.9296	25.4806	176.182	36.0589	26.8846	15.7175	14.6952	21.2968	0.276107	0.000605033	down
PLN	0.0898932	0.179889	0.180944	0.422944	0.0704952	0.0738028	0.0574716	0.0726105	0.314055	0.000622308	down
FOXP2	0.051575	0.311749	0.391939	0.962119	0.060563	0.0001	0.035937	0.0001	0.0563066	0.000676723	down
CNTNAP1	2.21013	1.72815	4.33952	3.46138	1.0192	1.06842	1.06168	1.21233	0.371544	0.00068386	down
FBXL7	3.67357	2.24715	8.08631	4.70705	1.49708	1.70233	1.17974	1.96948	0.339243	0.000684401	down
SFRP1	699.564	120.864	1188.19	181.237	80.6869	166.186	136.832	175.317	0.255279	0.000783388	down
COL6A3	382.946	145.707	549.867	281.309	115.462	145.382	114.896	159.445	0.393568	0.000796298	down
STXBP5L	0.0397981	0.564773	0.188759	2.2802	0.106724	0.155996	0.0448387	0.0616934	0.12014	0.000817587	down
TMEM47	10.6613	8.69274	23.8441	9.0686	4.41531	6.40192	4.8335	5.01292	0.39535	0.000826185	down
JPH4	6.50041	3.72817	14.8357	5.30712	2.21196	2.99507	2.1847	2.82834	0.336503	0.0008394	down
EPB41L2	2.35023	1.94295	4.98918	2.64533	1.20122	1.29859	1.20878	1.13494	0.406074	0.000868526	down
ARHGEF17	10.5362	6.50485	19.7726	13.8806	4.24802	5.33223	4.4245	6.18442	0.398254	0.000873508	down
MAN1A1	54.0375	38.7552	207.245	46.7255	23.4173	27.755	24.3056	32.8739	0.312466	0.000914269	down
DCLK1	461.692	405.476	812.23	379.867	162.964	254.503	188.476	278.214	0.429355	0.000927312	down
LOC101112335;LOC105605975	21.7712	26.1531	28.9313	61.3443	13.1305	10.503	15.5748	11.4264	0.366387	0.000972304	down
SLC8A1	64.3226	36.7268	203.644	66.5995	23.148	43.4807	22.6407	31.8339	0.326166	0.000973707	down
LOC114113157	7.09591	7.05683	52.264	1.22286	1.93432	3.31664	0.801735	3.50502	0.141304	0.000987407	down
KCNG1	0.0525084	0.114014	0.169619	0.117531	0.0265284	0.0572978	0.0379645	0.0153051	0.302191	0.000988239	down
PGM5	214.033	66.1397	447.549	162.576	44.6199	92.0023	52.4049	96.2518	0.320431	0.000999551	down
ST5	49.7712	44.1052	138.083	62.8205	24.2963	29.2913	27.045	36.9542	0.398898	0.00101669	down
LRRC55	5.65313	2.77398	5.39104	5.5909	1.49254	1.84317	1.0432	2.19572	0.33874	0.00102982	down
PIWIL4	0.309316	0.08636	0.553562	0.07037	0.0001	0.01856	0.041421	0.048929	0.106914	0.00105129	down
PDE4D	904.894	612.126	2787.96	934.209	328.763	510.164	398.739	622.539	0.355056	0.00107198	down
TRNP1	0.543127	0.517315	0.663788	1.03836	0.218094	0.161011	0.178835	0.104634	0.239838	0.00107306	down
GTL2;MIR493	131.255	67.1054	341.729	142.307	21.1726	53.4265	68.051	77.8957	0.323193	0.00108918	down
MFAP4	1.69272	3.18914	6.69089	6.5059	0.720004	1.51623	0.450562	1.95836	0.256942	0.00111886	down
SDK2	6.933	0.873832	13.328	2.56616	1.05546	1.22923	1.15684	1.98892	0.229124	0.00114203	down
RYR3	15.4101	27.784	7.40141	158.498	5.61774	14.0694	7.13128	6.64606	0.160046	0.00120863	down
ANGPTL1	23.1612	6.99856	46.3463	20.0287	9.37431	9.37261	7.30119	7.54972	0.348039	0.001217	down
TNC	9.90166	1.9761	12.1339	7.52715	0.369511	2.38123	0.745205	3.96476	0.236556	0.00122234	down
LOC114116811	0.213444	0.241293	0.891572	0.148384	0.0860708	0.0750247	0.119492	0.0789826	0.240564	0.00127354	down
LOC114116932	0.951956	2.95941	1.5801	1.29728	0.493604	0.486682	0.424907	0.613109	0.297301	0.00129222	down
KCNE4	0.20631	0.710839	0.366782	1.66826	0.0764209	0.197691	0.257476	0.127492	0.223251	0.00131451	down
KCNB1	13.0599	5.6077	9.03401	18.6895	4.86773	4.26485	3.67275	5.94038	0.40408	0.00133584	down
ADAM22	15.6223	1.877	16.0297	2.05635	1.28501	0.761105	2.77831	2.04608	0.193071	0.00134357	down
LOC101118851	44.732	59.4425	47.0898	181.813	29.1606	21.0556	21.456	26.0575	0.293414	0.00139198	down
ANGPT1	0.0478117	0.0161623	0.36202	0.0227059	0.0192252	0.00616322	0.0134987	0.0225319	0.136882	0.00140701	down
BAG2	0.284909	0.350368	0.358854	1.1035	0.153548	0.208137	0.134274	0.217464	0.340109	0.00146437	down
PRR16	0.722752	0.669991	2.80747	0.482836	0.25466	0.381913	0.258111	0.561867	0.311026	0.00147559	down
PSD3	73.0402	74.8597	157.738	77.2627	28.1332	37.2744	33.1255	60.7312	0.415942	0.00149348	down
LOC101107282	0.18468	0.279591	1.67487	0.532696	0.187617	0.213105	0.15452	0.104686	0.246994	0.00149882	down
LOC114115694	0.710635	0.254121	1.40579	0.438369	0.112781	0.0876822	0.149673	0.18267	0.189684	0.00152003	down
TMEM246	15.278	15.8017	26.5115	13.7313	4.92309	4.9799	12.2987	5.67895	0.390909	0.00152218	down
LOC105605968	2.19625	1.12775	0.252919	5.93694	0.266838	0.259138	0.428843	0.731453	0.177244	0.00152616	down
HS6ST2	0.725601	0.0413813	4.35183	0.157603	0.203519	0.0001	0.0305301	0.0859255	0.0606614	0.00154286	down
THBS2	0.553591	0.793168	0.393363	0.521597	0.185907	0.188919	0.172132	0.203599	0.331852	0.00154836	down
RGS13	4.22529	3.76214	16.4858	4.37494	2.37497	3.04282	2.13534	1.94043	0.329088	0.00155736	down
RYR2	90.5289	57.3479	137.819	84.4832	57.2267	31.8399	22.6011	32.9494	0.390667	0.00160939	down
LOC114112724	0.941388	0.957219	4.73513	0.910697	0.382257	0.389517	0.488059	0.293912	0.205946	0.00167532	down
LOC106991755	7.03973	0.472536	9.74947	0.266719	0.842066	0.959869	0.379357	0.825081	0.171514	0.00174614	down
TMC7	0.235713	0.212035	0.392414	0.506948	0.09746	0.049889	0.0621	0.122328	0.246288	0.00175627	down
APOE	6.34716	0.922432	10.4687	1.20947	1.16551	0.99652	0.996485	1.69393	0.256096	0.00176087	down
LOC105604970	0.208561	0.0955633	0.418675	0.145101	0.0286243	0.0201244	0.0426893	0.0858091	0.204225	0.0017791	down
LOC105607598	7.21112	2.19153	14.1789	9.28374	2.38616	1.77364	2.31822	4.75012	0.341641	0.00180438	down
LIMS2	4.1084	6.78299	4.743	18.2403	2.41548	2.4815	3.81924	1.65893	0.30628	0.00181592	down
SYNPO2	15.8427	27.8581	17.5252	70.0784	9.80178	9.68969	14.1524	14.29	0.365059	0.00181795	down
MASP1	0.0180659	0.320071	0.0557709	0.419034	0.0149747	0.00622321	0.0001	0.0488473	0.0862856	0.00182684	down
ANO4	59.3458	44.9324	159.507	18.7832	13.3323	22.6432	18.8775	25.7552	0.285269	0.00184302	down
PTGFR	1.46297	4.61692	6.15816	12.9817	1.28728	2.57857	1.47686	0.899974	0.247531	0.00187673	down
LOC105608584	114.383	24.2801	221.577	36.8524	19.513	44.1059	26.0404	21.4043	0.279692	0.00189303	down
LOC105606460;LOC105606458	135.848	225.054	367.828	68.697	63.8072	77.0543	76.0381	81.4022	0.37408	0.00191538	down
PDLIM7	41.1659	36.8584	53.1658	95.1059	24.803	15.3738	22.2216	32.8286	0.420808	0.0019428	down
PLIN4	0.043054	0.524246	0.0487572	2.76159	0.0619957	0.0485914	0.115448	0.145025	0.109857	0.00196492	down
TSPOAP1	0.781824	0.833785	1.31652	1.17204	0.313347	0.437961	0.482854	0.484195	0.418685	0.00199559	down
SVOP	0.216888	0.059662	0.894198	0.621542	0.140219	0.022976	0.070271	0.051755	0.159138	0.00200526	down
FMNL2	1.5841	1.08057	3.04777	1.09846	0.766556	0.638998	0.698078	0.622665	0.400285	0.00201859	down
LOC105610030	1.2386	2.78879	4.97289	5.1997	0.548038	1.34909	1.41031	0.644887	0.278333	0.00203425	down
LOC105603042	42.0292	35.0022	71.7413	31.0119	15.5431	21.2119	20.4764	23.7799	0.450602	0.00204394	down
CLSTN3	4.78265	1.26466	13.5799	0.947056	1.4216	0.873461	0.922186	1.00607	0.205271	0.00208355	down
TSPAN18	30.805	12.0548	18.1364	43.1535	5.71412	13.4346	9.72872	7.30428	0.347402	0.00209726	down
HSPB6	184.92	103.986	489.75	128.461	51.89	75.6429	49.6059	117.552	0.324866	0.00210047	down
GPR176	0.2796	0.345825	1.31875	1.08334	0.127869	0.223266	0.241451	0.170354	0.252002	0.00214709	down
LOC101121723	0.548124	0.202257	1.41297	0.207179	0.149413	0.201614	0.107161	0.221108	0.286558	0.00215063	down
CACNA2D1	39.1715	26.0501	97.8887	30.8723	12.9211	21.3148	15.011	24.5571	0.380467	0.00217149	down
HAND2	104.355	15.8407	214.786	24.8213	17.7082	34.2737	19.9292	17.0016	0.247115	0.00219272	down
SLC9A9	2.75925	3.00777	9.52816	4.83245	1.35752	2.07364	1.71449	2.31243	0.37054	0.00223704	down
SVEP1	11.1893	1.52213	22.9548	5.17811	1.76174	2.46515	2.06653	4.58614	0.266366	0.00223722	down
NPHS1	0.573648	0.007956	1.52125	0.073817	0.081445	0.042494	0.054147	0.056779	0.107901	0.00226943	down
HMCN1	15.1745	5.78263	60.6299	11.8439	6.53099	7.39794	4.89249	7.81704	0.285114	0.0023092	down
SLC1A3	0.997656	0.267039	10.4159	0.414481	0.0878513	0.695578	0.498817	0.445386	0.142838	0.00233141	down
LOC114114000	2.36613	2.23451	4.31162	4.29835	1.42433	1.20525	1.18068	1.38509	0.393271	0.00238513	down
POSTN	1492.49	389.104	4715.35	289.291	410.24	381.264	472.865	460.542	0.250487	0.00239342	down
MIR199A	9.12664	4.39028	25.9073	5.44212	4.8794	3.0182	2.78368	4.59384	0.340459	0.00239408	down
ARHGAP10;TRNAQ-UUG	599.958	701.998	1427.87	525.897	293.611	416.746	353.452	396.824	0.448636	0.00244269	down
PRDM1	794.923	381.497	1260.81	242.852	200.475	247.52	290.428	266.478	0.374952	0.00246151	down
TNFRSF11B	0.571686	0.028484	0.729802	0.047476	0.031801	0.051243	0.057401	0.030284	0.123946	0.00248616	down
LOC114118399;LOC105602212;MIR125B	20.9813	16.765	46.1496	56.0566	9.07345	11.1917	10.4972	22.9245	0.383607	0.00252638	down
PLPP1	50.3822	37.7043	182.394	39.5685	28.5138	26.6728	24.2375	33.6888	0.364823	0.00254804	down
PCP4L1	1.03578	3.43531	2.23932	14.4711	0.986484	1.16968	1.27294	1.31977	0.224199	0.00256131	down
FILIP1	0.413869	0.432873	0.148265	0.822456	0.149591	0.169806	0.158819	0.180996	0.362709	0.00256555	down
KIAA1755	0.648324	0.581301	1.07594	0.50408	0.221858	0.370541	0.165589	0.123184	0.313625	0.00257433	down
ZFP69B	1.26304	0.728407	5.08106	1.13285	0.650373	0.627623	0.226667	0.295853	0.219432	0.00257553	down
ENOX1	10.1388	7.0481	45.6935	22.954	3.18313	5.66479	5.65703	5.3478	0.231291	0.00259116	down
CHDH	6.49465	4.32731	10.8584	10.127	2.19267	2.38767	3.43559	2.27743	0.323616	0.00259234	down
PPP2R2B	5.21643	1.86659	20.2668	2.93453	1.88896	2.5257	1.66835	2.76555	0.292183	0.00260462	down
LOC114112698	0.130588	0.0001	0.133896	0.00547217	0.0001	0.0001	0.0001	0.00871594	0.0333855	0.00264446	down
LMO1	3.72242	0.393954	5.96883	1.64449	0.501917	0.0001	0.53194	0.0001	0.0881572	0.00265469	down
LOC114116101	2.38279	3.76078	12.017	2.92795	1.55914	1.96263	2.02878	1.7013	0.343877	0.00267796	down
LOC101115554	0.232013	0.166168	0.403507	0.472137	0.043446	0.061233	0.082185	0.131686	0.250074	0.00268253	down
DKK1	0.0510117	0.0757747	0.23206	0.0300664	0.0126271	0.0202182	0.0414128	0.0353684	0.28188	0.00268629	down
GABRB1	31.5667	3.73367	97.7334	7.86427	11.558	5.76095	2.11379	9.06016	0.202224	0.00268928	down
LOC114113956	34.3372	24.7779	47.6094	34.8465	12.6251	16.4926	18.2164	20.6451	0.480178	0.00274853	down
IFT43	36.9253	60.7748	110.692	34.3361	22.3309	24.9272	19.0727	35.8815	0.421098	0.00278054	down
RASGRF2	16.521	12.5265	33.1054	11.6289	7.30213	8.47265	7.12241	7.11637	0.406788	0.00278114	down
LOC114112176	0.0919226	0.570523	3.39005	1.25788	0.242313	0.0299674	0.204488	0.404209	0.165897	0.00279225	down
STMN2	56.0948	3.66698	134.401	5.84064	13.4404	9.16338	7.73705	6.23519	0.182877	0.00281244	down
MAP1B	12.7505	3.92063	19.9636	14.6858	3.94587	5.00734	3.49773	7.24966	0.383874	0.00281802	down
TCF4	314.814	183.677	579.231	265.011	133.663	181.97	145.586	119.736	0.432666	0.00281851	down
ITIH5	189.933	37.0478	337.806	90.411	21.6628	73.9271	49.5507	53.3446	0.302939	0.00286805	down
SFMBT2	98.6288	96.7408	190.171	121.39	53.211	60.5719	38.3809	76.3472	0.450773	0.00287616	down
LOC101105554	79.4546	48.0208	156.286	80.4842	39.9	29.823	33.8094	50.7563	0.423584	0.00290386	down
SGCB	74.1624	40.1229	1354.93	265.255	25.1637	131.188	103.876	20.6839	0.161958	0.00290772	down
NEXN	5.42154	7.22712	10.7356	13.5914	4.10196	2.44664	3.35378	4.60798	0.392429	0.00295456	down
THBS4	0.10892	1.17564	0.136685	10.3461	0.229026	0.148083	0.415115	0.445846	0.105213	0.00297568	down
ABI3BP	84.8284	37.6964	252.431	68.5389	29.9788	46.0112	26.3899	52.7462	0.349781	0.00299987	down
LOC114115310	4.465	2.9976	20.5884	1.98623	2.29281	1.07883	1.22081	1.26142	0.194887	0.00301895	down
AQP10	0.276089	0.171489	0.0893835	2.03065	0.095093	0.187238	0.120195	0.0409159	0.172706	0.00302705	down
ADGRB3	3.52544	0.739303	5.60981	0.900354	0.540165	0.779287	0.401622	0.632882	0.218467	0.00306609	down
BEND6	0.657825	0.224651	0.922685	0.569276	0.074398	0.172848	0.067817	0.248858	0.237497	0.00306909	down
MDFI	0.46607	0.163479	1.18111	0.171002	0.151628	0.0682741	0.0236741	0.0001	0.122966	0.00307727	down
HS3ST3A1	0.521697	0.063343	0.687476	0.40899	0.0001	0.119765	0.056747	0.058421	0.139775	0.00309748	down
EBF1	19.3655	14.9578	85.7557	20.4874	6.70917	11.959	16.8996	12.0333	0.338637	0.00312253	down
OSR2	1.54786	1.29763	3.20244	1.46979	0.611607	0.929134	0.683629	1.04716	0.435176	0.00312653	down
ZNF385D	5.19633	1.05631	13.9163	1.09085	0.845879	2.26517	1.08825	1.11112	0.249787	0.00323791	down
PTN	4.94353	2.15598	15.7809	2.1287	2.11924	2.55319	1.31928	1.41502	0.296162	0.00327715	down
TMEM151B	0.34458	0.0001	0.72136	0.0506174	0.018028	0.0164191	0.015968	0.0452352	0.0856577	0.00328497	down
FSTL4	0.177603	0.018805	0.152889	0.049258	0.011965	0.014228	0.027675	0.0001	0.135409	0.00330281	down
SALL2	1.99541	1.2333	2.79248	1.87022	0.81122	0.746214	0.76212	0.976162	0.417633	0.00332166	down
LOC106990788	0.0808799	0.0263953	0.177358	0.0941617	0.0290631	0.0208465	0.00587269	0.0299921	0.226441	0.00339248	down
RSPO3	4.32124	14.0963	4.7317	63.007	7.03061	4.07372	4.13614	2.07603	0.20099	0.00344391	down
NDRG4	71.8524	68.3499	97.2267	98.8178	35.2889	48.5979	37.832	50.0555	0.510858	0.00345722	down
RASSF9	13.2261	7.06916	25.9705	9.44192	5.16694	5.99935	3.09066	4.74827	0.34116	0.00358769	down
LOC114113859	1.79614	0.931476	2.7841	1.13892	0.771422	0.470443	0.503938	0.92043	0.400899	0.00359614	down
FZD1	13.4457	8.57282	27.1373	7.7209	5.92315	6.15239	3.59571	6.45674	0.389053	0.00361457	down
LOC114114853	1.99901	1.85212	4.65226	1.58662	0.922521	1.14158	0.781931	1.28055	0.408977	0.00362488	down
FOS	24.3328	12.3029	16.8488	7.54187	4.04163	6.79189	4.65836	6.98027	0.368237	0.00364364	down
CALCRL	0.45024	0.398911	1.04041	0.153186	0.167822	0.211097	0.18681	0.20233	0.375993	0.00367153	down
PLD1	0.408916	0.156303	0.74296	0.469374	0.13114	0.225844	0.150401	0.174539	0.383631	0.0037535	down
MYL9	13.1834	28.2151	16.1704	89.1853	12.3606	13.5736	11.485	13.8711	0.349498	0.00376995	down
MTSS2	4.33196	4.26835	6.25537	6.16364	2.7926	2.91444	2.18385	2.76789	0.507095	0.00379091	down
MCAM	7.02425	6.76369	5.67208	13.4203	3.16717	3.65201	3.46723	4.06708	0.436537	0.00380818	down
AGAP2	4.76167	1.65113	8.15886	2.85876	1.8386	1.24185	1.43022	1.42365	0.340458	0.00381339	down
RBFOX1	0.0570762	0.00464333	0.139808	0.0111726	0.00718069	0.00286437	0.0001	0.0107972	0.0984594	0.00384227	down
KCP	13.3876	1.3929	33.9662	3.34842	2.38327	4.22913	2.29429	3.6361	0.240767	0.00384987	down
LOC105602976	0.245713	0.950995	0.0001	3.45462	0.123577	0.0446381	0.133378	0.111442	0.0887975	0.00386026	down
LPAR4	0.703702	0.346666	0.7405	0.369471	0.0314773	0.125053	0.264148	0.0247042	0.206163	0.0039067	down
NICN1;AMT	9.95753	8.82312	12.8334	9.66205	5.86823	5.62793	4.84107	4.90933	0.514742	0.00394119	down
GAS1	0.972844	0.924514	2.42034	1.56692	0.393525	0.551664	0.689295	0.563647	0.373539	0.00399657	down
SYNGAP1	5.53806	2.61053	8.76751	3.44386	2.03061	2.57644	1.78203	2.13393	0.418616	0.00406393	down
LOC114114490	6.29042	3.30766	21.6398	3.00643	1.60043	1.17576	1.96117	2.63531	0.215296	0.00408256	down
SLIT2	52.2503	66.855	265.638	94.0861	39.5351	69.944	36.4757	35.3535	0.378649	0.00414811	down
RASA3	120.946	123.631	129.985	127.587	62.637	59.0593	66.5302	73.568	0.521347	0.00420038	down
OLFML2B	0.123424	0.0689082	0.112943	0.155231	0.0339483	0.0452001	0.0374339	0.0653181	0.395001	0.00422524	down
LOC114110984	0.0564188	0.0570918	0.219281	0.169633	0.058873	0.0117051	0.0175461	0.00776113	0.190845	0.00434897	down
ITGA11	93.9265	66.2545	477.331	65.2082	39.999	48.8866	28.711	79.6875	0.280743	0.004368	down
ROBO2	142.685	105.44	469.961	131.081	77.9368	83.554	86.6401	98.2648	0.407925	0.00437772	down
LOC114109014	0.0926731	0.0869	0.220421	0.0556876	0.0480136	0.0592536	0.021184	0.0427122	0.37562	0.00445522	down
KPNA5	3.89765	5.23875	8.19154	3.50352	2.5624	2.46561	2.61704	1.59732	0.443674	0.00467412	down
NREP	21.3141	5.00426	23.8746	10.9389	4.04288	5.7519	5.06729	8.74078	0.386097	0.00473025	down
PLXDC2	92.6431	101.741	150.541	42.171	27.553	49.1477	51.01	46.6321	0.450386	0.0047843	down
SOSTDC1	5.04326	5.2394	31.5201	6.34661	0.447031	4.1182	3.06124	3.38989	0.228796	0.00481463	down
WNT16	0.712968	0.418457	1.87582	0.203856	0.182586	0.323111	0.173952	0.180474	0.26786	0.00481785	down
CLMP	56.3416	36.3364	92.1163	65.9179	22.7992	37.5261	29.2778	30.2504	0.478052	0.00483173	down
CC2D2B	872.607	1491.65	1145.14	1597.54	571.547	792.286	610.804	593.189	0.502811	0.00483997	down
CNTN1	4.6865	1.78921	17.4097	1.32701	1.93895	1.2677	1.20847	2.02116	0.255282	0.00486681	down
TRNAS-GGA	50.6203	44.0445	123.852	41.054	26.9831	22.3344	32.0252	4.17825	0.32947	0.00491739	down
RNF150	8.96265	4.99576	24.6047	8.2301	4.0116	6.13083	4.37507	4.38292	0.403913	0.00496535	down
FAM162B	136.97	134.527	244.709	149.328	75.7543	70.5734	84.0525	101.851	0.499195	0.00499088	down
ANTXR1	115.203	67.2502	201.15	103.169	40.399	81.1737	37.8902	60.6856	0.452261	0.00500972	down
CHSY3	194.677	68.0926	726.69	75.7372	60.1981	98.397	62.6566	81.0158	0.283767	0.00508236	down
GREM1	120.654	22.5573	483.094	36.3075	38.819	44.3118	34.5042	40.7437	0.239022	0.00509653	down
LOC114111301	0.206297	0.0827176	0.151597	1.61065	0.0759163	0.167088	0.0991546	0.0736634	0.202716	0.00510657	down
LOC101122961	20.3537	19.5477	50.3956	15.6843	10.4099	10.5365	7.92929	17.4386	0.437004	0.00515741	down
TGFBR3	165.755	186.799	300.514	104.262	56.5677	109.52	103.52	83.3865	0.466104	0.00517631	down
ARMCX1	1.75839	1.15416	3.08802	1.24525	0.527908	0.745879	0.715731	1.01048	0.414032	0.00517666	down
LOC114113049	0.251938	0.168838	0.288059	0.126671	0.0920107	0.0833664	0.0522297	0.0631765	0.348033	0.00519377	down
LOC114111033;LOC101108282	1159.59	984.337	4891.82	1359.7	843.119	878.06	884.681	713.001	0.395317	0.0051969	down
SDC2	90.0474	60.8837	94.9403	26.2795	35.3594	22.506	20.2437	39.9585	0.433831	0.00522206	down
HDX	0.176448	0.0526815	0.41444	0.121596	0.0466091	0.0813152	0.0468334	0.0515262	0.295732	0.00529991	down
LOC114112702;LOC114112704;LOC114112701	125.118	108.363	147.197	437.194	119.051	96.8644	55.9714	57.7434	0.403033	0.00543653	down
HMCN2	2.06816	8.95537	0.348086	23.0812	1.36631	0.402985	2.9759	1.47829	0.180638	0.00547493	down
ADAM19	30.6232	21.7431	75.8955	57.6854	18.9051	10.4453	23.1137	21.7649	0.399194	0.00549907	down
LOC114109082;LOC114109217;LOC114109234	0.97718	0.411506	1.69662	0.92494	0.363053	0.439421	0.39066	0.418325	0.401836	0.00570765	down
GNAI1	13.9114	8.01711	64.9098	9.18693	7.21064	7.5102	5.38018	9.85673	0.311978	0.00576133	down
P2RX1	0.215477	1.10576	0.249912	3.17192	0.327629	0.213676	0.259995	0.302596	0.232739	0.00582672	down
NECAB2	0.339947	0.259696	0.509123	0.307618	0.0995755	0.150141	0.128666	0.152732	0.374979	0.00586199	down
LOC101111623	7.40097	5.53174	7.31662	8.43412	2.10667	3.90046	4.0582	3.7547	0.481812	0.0058645	down
DUSP26	0.262329	0.511238	0.644626	0.349938	0.041324	0.127783	0.197044	0.019396	0.218053	0.00587081	down
NES	13.6142	5.00585	21.1033	5.91869	3.63558	5.22296	3.14404	4.98499	0.372191	0.00590886	down
LOC114112860	38.6704	43.4264	76.2865	62.6522	19.5671	40.4568	15.5128	26.948	0.463657	0.0059312	down
TCF7L2	30.5985	20.2349	46.5491	11.2276	14.8154	13.1526	9.86374	10.462	0.444652	0.00599914	down
ZEB2	16.4938	9.87895	35.1076	9.76592	7.61075	7.88028	6.11406	9.5562	0.437374	0.00602431	down
FLNC	439.559	298.234	532.567	740.564	174.39	272.198	215.917	309.235	0.48323	0.00609391	down
NOS2	0.208944	0.018262	0.462529	0.099921	0.041064	0.058794	0.021548	0.028897	0.19034	0.00611444	down
COL16A1	33.4314	27.0512	79.3328	30.9502	13.0418	22.306	14.038	26.7983	0.446133	0.00621101	down
CAMK2N1	14.0003	11.8693	26.6777	13.6845	7.69519	4.80792	6.84562	8.43242	0.419453	0.00621634	down
LOC101112520	7.29361	9.07937	11.2144	8.00586	4.82801	5.16306	3.2541	1.96395	0.427303	0.00624079	down
GREB1L	0.228816	0.329191	0.498281	0.454869	0.117562	0.204173	0.160209	0.171483	0.432402	0.00633734	down
GLI2	2.38705	1.97712	4.51763	2.83793	0.930233	1.64765	1.34165	1.37689	0.451924	0.00641526	down
OGN	0.0425571	0.0427907	0.112698	0.0861773	0.0283875	0.0255186	0.0159709	0.0423399	0.39482	0.00643396	down
LOC114112461	0.932011	0.70588	3.19012	0.676935	0.266246	0.527865	0.355212	0.666911	0.329927	0.00648126	down
SSPN	19.8428	20.5753	42.0686	28.9395	10.1296	13.2368	12.9569	16.8561	0.477262	0.0065105	down
MAGI2	29.1949	23.8829	152.308	28.7203	15.0482	23.7852	17.9083	14.8106	0.30564	0.0065502	down
SPSB1	5.11479	6.505	1.50153	3.23704	1.22314	3.13952	1.0025	0.928972	0.384765	0.00655471	down
CBX6	257.842	168.273	477.869	286.795	121.364	130.841	143.489	163.8	0.469856	0.0065611	down
NUMBL	1.61079	0.828179	3.51211	0.926583	0.571863	0.681867	0.614565	0.769977	0.3836	0.00659449	down
PTGIS	30.87	37.9495	49.1968	77.5006	11.953	31.6426	14.6845	29.0233	0.446526	0.00664006	down
LOC105612674;LOC114109707;LOC114109708	4.92773	7.41976	4.56245	7.00995	0.454339	4.16068	0.722482	2.66298	0.33447	0.00664446	down
PDE11A	303.401	121.351	592.182	90.4814	112.065	110.688	120.589	30.8285	0.337878	0.006739	down
LOC105607754	0.299782	0.183843	1.21898	0.263156	0.220057	0.094007	0.158981	0.183534	0.334007	0.00682987	down
BGN	7.60911	3.71585	15.855	3.20003	2.05619	3.80216	2.94014	3.34686	0.399782	0.00683919	down
PDLIM3	7.72876	18.971	6.59204	60.2647	6.07851	6.87125	7.45509	9.58965	0.320603	0.00686348	down
CD55	3.77446	2.83948	6.8552	2.99185	1.98934	1.90038	1.34333	1.84308	0.429873	0.00689234	down
DGKB	37.2419	18.2342	196.576	25.1871	8.28495	18.4958	22.1159	23.2988	0.260409	0.00689758	down
LOC101108627	2.37787	1.34378	7.58538	1.31311	0.653703	0.986093	0.999005	1.21432	0.305316	0.00689964	down
LOC101109899	39.8802	6.69803	11.0891	2.8647	4.13788	3.10008	2.45059	6.4131	0.266002	0.0069088	down
STARD9	6.6656	7.40399	8.9396	9.30829	4.20616	5.22396	3.8543	3.86447	0.530638	0.00695174	down
ADRA2B	1.26165	1.17845	1.58131	0.428413	0.383722	0.420617	0.429601	0.44385	0.377046	0.00701523	down
CELF2	2.42977	1.3289	4.28325	1.35226	0.876025	1.26278	1.24091	0.939116	0.459735	0.00716419	down
SCARA3	4.66833	3.14981	7.37361	4.22471	1.95734	1.9037	1.77761	2.95682	0.44269	0.00720602	down
RGS7	0.345257	0.341999	1.16662	0.809114	0.189009	0.113406	0.209039	0.259589	0.28954	0.00720791	down
SV2A	1.12664	0.268522	2.23678	0.804329	0.344359	0.343213	0.25757	0.499669	0.325681	0.00732151	down
COL6A1	77.1076	39.5604	122.909	52.9602	20.6518	39.226	27.4241	47.9222	0.462245	0.00736047	down
ADAMTS10	16.5489	11.7579	24.5446	13.5188	7.27934	7.92351	7.97057	9.56089	0.493208	0.00736202	down
KIRREL1	16.8387	8.15519	31.8081	8.41183	5.58671	7.94443	5.9169	8.74767	0.432358	0.0073792	down
P2RY1	8.03105	2.36109	14.1837	4.19077	1.61815	3.11203	2.37802	3.76091	0.377838	0.00745526	down
PPP1R14A	4.43775	4.87157	10.3436	8.8178	1.72704	4.19102	2.80527	1.96287	0.37534	0.00762617	down
RARRES1	25.4226	16.2002	51.8175	14.2626	5.40628	12.3235	16.2945	10.7994	0.416179	0.00771578	down
DIO1	0.0752221	0.0598483	0.0819985	0.0462718	0.00548729	0.0269053	0.016271	0.0233386	0.273419	0.00774487	down
XYLT1	117.968	32.3456	334.501	53.4615	41.2197	64.8336	35.3861	30.174	0.318821	0.00775904	down
GPM6A	0.218988	0.134047	0.190715	0.0906034	0.0395937	0.0869087	0.0525307	0.0824836	0.412257	0.00776674	down
ADRA2A	9.56148	11.8854	7.11831	26.2297	3.56191	2.10773	1.09452	10.1519	0.308715	0.00780685	down
LOC105604063	0.0730431	0.246612	0.150783	0.2454	0.0001	0.0926407	0.0172604	0.012067	0.170525	0.0078073	down
LOC105608443	0.133829	0.144744	0.0779424	0.144731	0.035415	0.0670797	0.0201307	0.0331699	0.310816	0.00786878	down
PROKR1	312.371	207.741	1328.12	103.058	201.172	98.1747	138.474	188.12	0.320784	0.00790598	down
MARVELD1	26.8512	21.8905	41.9786	38.7986	13.0905	16.1414	14.9323	19.676	0.492903	0.00792378	down
FOSB	0.456449	0.102376	0.132357	0.109399	0.0456342	0.0522467	0.0599284	0.0668437	0.280612	0.00792411	down
LOC114110046	1.11685	0.864897	1.26184	1.26654	1.05651	0.266021	0.150527	0.160282	0.362149	0.00792729	down
ILDR2	0.452458	0.313222	0.57562	1.24702	0.219455	0.241237	0.305832	0.212587	0.378281	0.00797518	down
ABCA6	15.5377	12.7165	23.1595	11.2168	4.63557	9.68752	7.95415	7.83038	0.480717	0.0080238	down
CLDN1	0.0429465	0.0827683	0.0197068	0.182619	0.0195079	0.0186864	0.0189557	0.0308149	0.268153	0.00804033	down
LOC114113792	35.8145	33.2085	104.587	11.9271	14.1079	13.5351	12.4446	25.8699	0.355494	0.00813242	down
SLC7A2	0.176323	0.195935	0.336146	0.310021	0.10518	0.0933555	0.115332	0.145047	0.450611	0.00815426	down
LOC114115263;LOC114115262	22.331	39.4026	28.9018	72.5333	15.4957	16.8383	10.4843	30.1089	0.446944	0.00816334	down
EFCC1	2.8278	2.53369	4.58359	2.77016	0.975389	0.654034	1.32833	1.7137	0.36739	0.0082458	down
ADGRG6	0.864037	0.303891	1.3202	0.31014	0.226834	0.246627	0.248147	0.337195	0.378377	0.00825286	down
SLC22A11	46.4753	4.24361	10.0733	35.0491	3.57752	7.6155	8.57337	0.149488	0.207801	0.0084585	down
LOC105612510	13.4564	7.8701	35.4662	10.2296	6.68919	7.20443	4.41569	7.27678	0.381754	0.00846807	down
RHOBTB1;LOC106991938	5.96727	2.49783	11.9276	2.83282	1.58146	2.50175	2.21807	2.89408	0.395916	0.00847038	down
ZFHX4	1.34961	0.460058	6.09121	0.728222	0.783295	0.535495	0.704588	0.649798	0.309786	0.00850405	down
LOC114110288	0.950274	1.08055	1.42558	2.13735	0.534806	0.0001	0.0001	0.0001	0.0956614	0.00852951	down
FAM131B	5.47018	1.88646	6.34704	5.13081	0.911885	1.79253	1.44028	2.37646	0.346234	0.00858622	down
LOC114109417	5.10931	0.694782	7.33209	0.498486	0.994867	1.12483	0.665942	1.20837	0.29293	0.00861976	down
PDE7B	1.13566	1.73152	4.35953	1.50906	0.800191	1.11659	0.896992	0.92515	0.428001	0.00864922	down
SV2B	59.7525	58.0006	194.975	108.79	35.5674	26.3319	50.1996	70.4144	0.43299	0.00868559	down
SORCS2	9.69093	2.21606	25.7653	3.11636	2.55609	3.90808	3.94298	2.93594	0.327127	0.00877646	down
CBFA2T3	0.978794	0.398282	1.84642	0.583322	0.404469	0.446507	0.361645	0.37915	0.418137	0.00878705	down
PRELP	2.03885	2.06317	2.25696	1.62171	0.491664	1.21115	1.06216	1.15796	0.491554	0.00880639	down
ADAMTS3;LOC114115330	4.30955	1.17334	18.2619	1.80574	1.06197	2.4549	1.82902	1.26941	0.25891	0.00883061	down
LOC114118400	36.5966	20.172	48.5165	36.0027	12.1911	18.9447	12.8369	12.7841	0.40171	0.00908724	down
AMELX	28.0876	22.1313	45.7413	25.9962	11.1912	14.0726	15.9918	19.7673	0.500367	0.00909592	down
AFF2;LOC114111650	3.16356	1.41121	10.295	1.78297	1.35948	1.51761	0.953771	2.19366	0.361773	0.00913948	down
RXRG	0.507383	0.062267	0.842842	0.0742218	0.0518819	0.107608	0.0984667	0.0203102	0.187169	0.00918624	down
PRG4	19.4908	25.7355	194.619	7.71455	15.7333	24.9851	10.8671	9.01457	0.244789	0.00925825	down
NEDD4	56.1097	25.3239	78.2331	31.789	16.8663	25.531	18.0341	25.1299	0.446899	0.00930247	down
EPB41L5;LOC114113460	55.1003	35.7921	216.464	23.8773	36.9993	27.8687	25.9062	30.1834	0.365174	0.00930946	down
PPP1R12A	479.56	628.869	1117.6	873.558	386.701	361.866	427.21	462.38	0.528508	0.00950292	down
NBEA	86.9245	62.7743	92.9415	99.5699	47.3006	48.4688	48.3495	41.2382	0.541647	0.00951251	down
MEIS3	0.585909	0.355742	0.809717	0.332664	0.209137	0.279742	0.231393	0.262501	0.471573	0.00956091	down
BNC2	35.6949	37.1966	57.9259	61.2436	18.0008	36.7888	19.1792	24.8788	0.514667	0.00964602	down
KLK12	1.09897	0.258132	4.87139	0.469039	0.278359	0.39134	0.509073	0.542095	0.256941	0.00975554	down
ALDH1A2	36.9226	7.91583	115.363	20.0599	12.6411	19.2939	9.69922	18.7973	0.335244	0.00980947	down
LOC105606592	116.48	35.7394	176.846	65.317	28.9031	45.9287	42.4539	34.944	0.385995	0.00987279	down
MOXD1	61.5468	5.39002	89.0981	24.2383	8.59382	24.6502	2.02917	12.441	0.264677	0.00993287	down
PDGFRA	1245.88	737.862	1678.1	563.112	431.714	631.782	498.548	541.732	0.497941	0.00995446	down
SNCAIP	0.957641	0.388302	1.22835	0.977505	0.228861	0.411847	0.227941	0.459792	0.37402	0.00996564	down
FAM13B	4.47962	3.24642	13.5805	3.0951	2.35301	2.96527	2.51316	2.89621	0.439628	0.0100339	down
EGR1	3.4253	1.83129	4.09745	2.26894	1.44005	1.25534	0.718669	1.40511	0.414624	0.0101166	down
AGPAT4	29.2025	27.5011	73.4334	24.4338	11.1537	12.5649	15.5593	17.5117	0.367402	0.0101219	down
RIPOR3	82.8886	20.2093	163.238	33.8306	20.5603	27.9694	23.9763	37.3578	0.36601	0.010169	down
SCN2A	0.333981	0.186692	0.495943	0.326536	0.112536	0.161209	0.119608	0.148234	0.40322	0.0102399	down
LOC114116382	6.32522	4.28399	8.80976	4.65112	3.49216	2.39523	2.86225	3.99869	0.529633	0.0103332	down
SCN2B	0.185516	0.0645914	0.58473	0.104261	0.0531775	0.0897776	0.050829	0.0839081	0.295701	0.0103794	down
LOC114118448	1.62744	1.42068	5.22011	1.22604	0.751605	0.879578	1.11087	1.16276	0.41128	0.0104071	down
PRELID3A	4.89441	6.21958	10.938	5.60086	2.86185	5.03711	2.87761	3.16078	0.504011	0.0104308	down
LOC114109653	0.881822	0.536361	1.40843	0.543475	0.348871	0.184518	0.145364	0.329866	0.299286	0.0104484	down
C2H2orf88	4.69989	3.42869	5.3265	2.50744	1.39001	2.01718	1.29452	2.1135	0.426951	0.0105009	down
PKD2L2	0.933925	0.645329	2.15229	0.688361	0.564377	0.445248	0.326224	0.496167	0.414493	0.0105487	down
FBXL22	0.029686	0.207381	0.0239717	0.462225	0.0537616	0.0256443	0.0145696	0.0437836	0.190469	0.010562	down
KCNN3	3.12179	2.53584	9.76591	3.35044	1.94337	1.44911	2.26046	2.70468	0.445171	0.0106164	down
SHISAL1	24.308	13.3922	17.234	8.19991	3.11892	7.54442	6.06022	9.51608	0.415617	0.0106192	down
RBPMS2	0.270127	0.562975	0.249162	1.34524	0.148303	0.270782	0.227801	0.190084	0.344786	0.0106424	down
CHRM2	0.955633	0.288993	3.40596	1.40908	0.400872	0.317163	0.486205	0.618113	0.300735	0.0106719	down
LOC114112075	4.7427	3.25947	18.9224	3.88139	1.16094	3.96049	3.11647	1.27874	0.308922	0.0106806	down
LOC114116610	0.0939483	0.969838	0.0473101	1.57294	0.0999396	0.195153	0.152192	0.114532	0.209318	0.0107797	down
GPR63	2.18289	1.95367	4.80546	2.72776	1.14723	0.995454	1.32604	1.7264	0.445176	0.010793	down
WASF1	0.518291	0.354199	0.35475	0.483081	0.039786	0.12262	0.104312	0.262554	0.309458	0.0107954	down
OXR1	293.746	399.474	791.593	460.761	255.025	256.6	234.16	250.909	0.512287	0.0108186	down
PCDHAC1	0.159345	0.129955	0.33102	0.128418	0.00791239	0.07328	0.0567959	0.0639087	0.26965	0.0108939	down
PPP1R12B;LOC114117264	3.0846	3.94704	3.81915	6.69383	2.51304	2.29346	2.1964	2.30739	0.530664	0.0109878	down
IL18	18.5669	7.84042	38.3087	9.83201	7.13607	9.77592	5.5677	8.15759	0.410974	0.0112168	down
OLFML3	18.6336	8.57767	33.327	7.50789	5.10799	8.21416	7.23887	9.43023	0.440749	0.0112171	down
MRGPRF	7.60985	22.3421	8.02329	56.263	5.35366	10.797	5.1326	10.7037	0.339426	0.0112311	down
TENM1	19.523	29.5161	69.2505	60.1893	26.4736	14.5203	21.8324	14.3931	0.432653	0.0113666	down
P2RY14	85.5658	12.9693	131.757	16.7827	8.49418	17.8512	14.1801	37.3575	0.315221	0.0113736	down
LOC114115659	132.257	67.416	191.637	69.4581	40.4789	76.2066	65.8287	34.3562	0.470672	0.0113819	down
SLC39A6	5.26929	3.07014	6.9096	3.03042	2.01363	2.68757	2.35527	2.39793	0.517215	0.0114038	down
RTL1	7.83172	3.05844	12.574	6.26838	3.1636	3.27837	2.50505	4.36779	0.447819	0.0114704	down
HMOX1	26.4134	20.1431	65.1929	21.7341	10.3845	11.8631	14.9381	15.3598	0.393648	0.0114907	down
RAB31	6.44308	5.18588	11.7615	5.31311	2.59916	3.60304	4.32858	4.07194	0.508742	0.0116593	down
GATA6	0.657247	0.447656	0.893306	0.390689	0.241339	0.224326	0.0989	0.262814	0.346343	0.0116734	down
LOC114111049	7.03858	6.84113	13.1685	9.93829	0.9547	4.56514	4.30953	5.29694	0.408968	0.0116842	down
LOC105607714	0.212922	0.635609	0.706	0.190464	0.153661	0.0918309	0.121939	0.132474	0.28648	0.011696	down
LRP1	602.877	396.066	1055.05	351.983	237.686	353.483	288.883	326.285	0.501392	0.0117019	down
AGTR1	7.21451	3.58858	16.9905	3.37222	2.76804	3.61212	2.9923	3.87303	0.425001	0.0117332	down
CPEB1	1.68036	1.64881	3.67968	1.51944	0.864935	1.2198	1.02685	0.933879	0.474358	0.0117541	down
PGM2L1	3.81202	2.16163	6.01387	2.32624	1.06804	1.28195	1.83518	2.46377	0.464514	0.0118336	down
LOC114112646	8.92212	26.1853	53.0731	219.587	46.4867	16.0882	6.86968	3.28723	0.23632	0.0120651	down
LRRN1	52.8522	21.041	233.61	25.1947	45.5632	24.9349	19.4455	19.6562	0.329427	0.0121217	down
SOCS2	3.5751	8.60016	8.68436	8.2771	2.19948	3.70089	1.67493	5.14577	0.4366	0.0121285	down
KERA	21.9728	0.833846	43.1416	2.6785	2.8411	6.5227	1.82036	3.93399	0.220295	0.0121482	down
PLSCR4	2.03202	1.21329	5.72034	0.814758	0.740935	1.02005	1.0524	1.05241	0.395259	0.0121927	down
NPR1	0.828226	0.547	1.12059	0.782903	0.395486	0.378039	0.270831	0.377687	0.433719	0.0122294	down
LRCH2	0.0924416	0.0483705	0.210504	0.100629	0.0337786	0.0571491	0.0383476	0.0451048	0.385843	0.0123621	down
ADAMTS20	0.313674	0.122039	1.4405	0.156434	0.0619416	0.183508	0.094107	0.21384	0.272254	0.0124578	down
PCDH10	0.168419	0.373077	0.844627	0.225294	0.028632	0.116723	0.085735	0.256213	0.302407	0.0124604	down
LOC114112479	0.913601	0.826478	1.97948	0.32587	0.138693	0.304804	0.327496	0.599141	0.338687	0.0125333	down
RYR1	1.11814	0.278731	3.42864	0.340941	0.36522	0.36569	0.541156	0.290175	0.302382	0.0125726	down
HECTD2	2.23187	4.41891	2.29122	5.71684	1.2089	1.62821	1.20728	2.55269	0.450042	0.012664	down
NFE2	0.401209	0.181619	1.08337	0.431101	0.0802591	0.211712	0.163519	0.142553	0.285149	0.0128652	down
LOC101113487	61.6808	32.2254	91.6793	68.9984	19.596	32.3281	21.0744	39.3752	0.441402	0.0129295	down
PLCXD3	0.195865	0.022413	0.731774	0.065973	0.025853	0.067849	0.024766	0.090234	0.20541	0.012989	down
TMEM132C	1.10116	0.127911	1.1348	0.339155	0.121266	0.337126	0.175466	0.205595	0.310561	0.0129989	down
MIGA1	17.5569	13.1973	34.7643	14.2392	8.04623	8.10921	9.88616	11.7282	0.473556	0.0130151	down
EDIL3	0.15233	0.105228	0.803958	0.209103	0.0822171	0.0793407	0.055909	0.182131	0.314491	0.0131347	down
COL12A1	5.55322	3.50992	6.8427	10.9298	2.21686	2.10577	2.46134	5.88578	0.472124	0.0131479	down
TACR3	0.701416	0.41532	0.709994	0.05832	0.09224	0.213893	0.023286	0.104234	0.230049	0.013218	down
SOX4	90.5233	64.6944	127.705	132.217	73.778	37.8708	64.1311	26.2589	0.486678	0.0132544	down
SUGCT	9.07153	6.79343	28.7811	6.13247	5.48358	5.4633	3.8124	5.20188	0.393102	0.0133259	down
LMTK3	0.0850591	0.0668033	0.106091	0.0521079	0.0351364	0.0358651	0.0293292	0.0353649	0.437641	0.0135662	down
SPOCK2	5.70446	7.71443	7.34965	13.2375	2.54531	5.80096	4.24961	3.79054	0.481867	0.01358	down
ASTN1	11.1045	1.84508	30.919	2.17704	2.76136	4.84392	1.95868	3.99442	0.294455	0.0136295	down
CNRIP1	1.16321	1.00547	2.45616	0.974923	0.56951	0.834298	0.64221	0.537834	0.461421	0.0136692	down
SAMD8	1.13861	0.576568	1.48451	0.659258	0.431876	0.517756	0.401873	0.524522	0.48615	0.0139434	down
MCTP1	8.57329	13.4655	11.5032	15.7362	6.19007	5.48791	4.42179	6.97494	0.468254	0.0139805	down
ADAMTS1	17.834	16.2951	59.7075	10.5266	8.92332	13.373	12.1796	11.4471	0.440031	0.0140216	down
KLHL38	0.117288	0.186321	0.336223	0.413989	0.135138	0.0624895	0.0355027	0.0713284	0.28891	0.0143115	down
SPON1	186.585	114.762	412.788	85.8735	115.48	100.184	68.2427	84.0498	0.459941	0.0143431	down
EFNB3	21.7509	9.84911	46.457	11.1038	8.0241	10.8745	6.49248	12.529	0.425299	0.014427	down
DOK6	29.7328	5.18229	67.1761	10.6401	3.50567	11.8786	2.47304	9.93217	0.246511	0.0144337	down
FNBP1	10.4686	10.6624	14.0693	31.4786	9.8658	8.76356	6.01541	8.18425	0.492346	0.0145123	down
LOC105615370	0.363893	0.171005	1.22902	0.288966	0.226924	0.092314	0.222591	0.0591476	0.292748	0.0145381	down
TGM2	15.4418	9.66672	32.3893	8.38849	5.97742	9.65954	6.17073	9.51646	0.475428	0.0145751	down
MCF2	0.35463	0.242948	0.801952	0.108449	0.105227	0.119284	0.098577	0.148145	0.312493	0.0145832	down
INHBB	0.489802	0.543127	1.74251	0.316962	0.293013	0.190605	0.291149	0.292361	0.34508	0.0147185	down
KIF5A	5.81478	3.45475	11.496	2.99699	1.17899	3.05006	2.42323	2.69623	0.393414	0.0147633	down
SAV1	27.939	28.4573	79.079	28.9984	20.4905	21.0967	19.6454	21.1571	0.50093	0.0147816	down
CXCL12	25.5094	32.3674	46.2131	23.2779	17.4446	12.0302	19.989	13.7057	0.495961	0.0148034	down
LOC101112819	2.32934	0.774646	5.55091	0.483276	0.644441	0.523546	0.645088	1.17733	0.327243	0.0149663	down
LOC101106372	287.533	197.234	533.984	296.854	127.523	201.719	171.751	195.251	0.52922	0.0152159	down
LOC101116334	12.8597	13.6082	16.3507	23.2914	6.7116	7.99603	5.38648	9.67863	0.450352	0.0152627	down
CCDC73	0.146784	0.105569	0.720266	0.125387	0.0805263	0.102754	0.0990628	0.0810196	0.330929	0.0155679	down
LOC114112677	60.9184	64.796	125.019	393.084	123.793	43.3934	40.1973	29.7332	0.368299	0.0155738	down
TMEM136	0.187963	0.0631158	0.417196	0.114425	0.0627758	0.0782699	0.0618149	0.0902635	0.374504	0.0156002	down
C15H11orf96	0.857422	0.470578	0.600949	1.14617	0.21	0.396841	0.303041	0.462387	0.44625	0.0156184	down
DCHS1	26.9939	14.3813	51.9235	16.375	10.8044	15.3136	11.5072	15.5645	0.484981	0.0157389	down
KCNK4;CATSPERZ	1.25441	0.673609	2.60557	0.651483	0.270115	0.662424	0.547798	0.568443	0.39513	0.0157634	down
LOC114116765	14.7289	13.5376	35.8316	15.398	8.67123	10.8819	7.68874	13.1364	0.507928	0.0159287	down
ZNF521	10.6695	9.35426	18.2309	6.90813	4.46158	6.36611	4.66126	6.80305	0.493592	0.0159484	down
ADAMTS9	9.89202	2.46601	16.7124	5.59208	3.27274	2.86628	2.81092	6.00528	0.431452	0.0159831	down
LOC114110160	43.8441	59.7869	93.6633	28.6503	33.5381	31.549	26.0221	26.5608	0.520792	0.0160117	down
OLFML1	8.92787	12.6009	16.4545	11.1971	5.07905	6.54097	5.57445	7.22648	0.496559	0.0161473	down
GPNMB	29.6717	16.0339	16.9286	21.8375	8.92786	6.01829	6.18734	18.6146	0.470549	0.0161521	down
SGCD	9.76355	7.97927	16.8122	17.388	4.73778	7.9793	4.2649	8.17635	0.484345	0.0162421	down
ZBED3	2.85512	1.16986	4.08067	1.8131	0.759609	1.3652	0.95309	1.22353	0.433667	0.0162616	down
LOC106991294	6.49674	3.64939	14.2623	1.89981	1.1479	2.42392	2.40459	2.93141	0.338595	0.0164183	down
MEX3B	14.5622	11.3938	25.0093	16.5108	7.16244	10.4733	6.37505	6.88062	0.457813	0.0165365	down
LOC106991763	17.1366	16.9627	29.1069	15.9952	5.42258	7.764	10.0556	5.65024	0.364797	0.0165408	down
LOC101109939	2.41493	2.06934	10.3808	0.713409	0.514766	1.85581	1.70682	0.959151	0.323302	0.0165426	down
TSHZ3	6.96185	4.54684	8.59431	7.39267	3.86956	3.67173	2.28292	4.20301	0.510161	0.016601	down
TNFSF13B	7.55568	5.91396	12.4913	3.94496	2.60847	2.52944	2.96377	4.39547	0.417882	0.0166185	down
NRIP2	7.69891	13.5085	14.4835	26.5159	8.09543	3.70019	4.90519	4.47201	0.340362	0.0167941	down
LOC114117878;LOC114117879;LOC114117877;LOC114117881	1.67126	0.791465	6.32989	0.725324	0.444243	0.316388	0.748123	1.64703	0.331562	0.0168023	down
TFPI2	37.5166	28.6777	49.6567	24.8419	14.4044	22.6127	20.5036	17.3616	0.532238	0.0170157	down
MAFB	17.9088	12.6424	56.7252	16.8467	8.1599	10.3186	10.7488	14.1155	0.416264	0.0170683	down
PWWP3B	0.66025	0.321683	1.59178	0.41442	0.270508	0.351114	0.313941	0.375938	0.438903	0.0173777	down
LOC101117786	15.8494	7.15272	26.9171	5.61999	7.61291	5.2856	4.68097	7.74052	0.455894	0.017524	down
OBSL1	114.184	31.3216	95.3362	71.6692	19.6285	48.3326	39.1775	44.0151	0.483675	0.0175267	down
ZNF423	0.637254	0.411529	1.14046	0.363149	0.294544	0.333372	0.303999	0.298895	0.482219	0.0175586	down
COLEC10	0.600021	0.083527	0.694354	0.17488	0.0723141	0.0453847	0.0680286	0.204528	0.251327	0.0177141	down
LOC114108628;LOC101109593	6.66856	10.2332	10.5277	3.4663	3.08586	6.35499	2.77714	2.76616	0.484992	0.017843	down
TMEM200B	2.01625	1.66478	3.0435	2.18491	1.07903	0.668429	1.12554	1.20221	0.457402	0.0179572	down
SLC22A17	106.99	58.4113	213.652	74.6946	51.5439	58.0527	54.0201	49.939	0.470648	0.0179643	down
COL26A1	6.70839	1.34061	13.3903	0.803542	1.4468	1.29857	1.14129	2.34988	0.280384	0.0180852	down
APOBEC2	1.83155	6.34567	8.8867	9.90731	2.5807	2.39008	4.39638	2.0684	0.423991	0.0181414	down
DIRAS2	0.791609	0.050859	0.358169	0.116521	0.070433	0.097198	0.0001	0.080569	0.188512	0.0182131	down
PCDH18	5.9721	3.26802	14.9623	4.06881	2.79574	3.13066	2.42554	4.30003	0.44752	0.0182257	down
FAM171B	3.22016	1.88052	9.05072	2.5883	1.63913	1.90787	1.89837	1.91369	0.439617	0.0182425	down
SPOCD1	0.139928	0.230669	0.721269	0.166938	0.044784	0.117575	0.136439	0.077719	0.299107	0.0183009	down
RPGRIP1	4.71993	90.1196	8.1726	5.05134	4.02906	6.29667	6.91182	10.6813	0.258356	0.0183149	down
LOC106990141;LOC114111040	11.1436	8.16993	15.0768	7.38808	3.94677	6.08804	7.7784	4.35974	0.530728	0.0186678	down
NECTIN3	16.6637	13.0342	30.1973	6.62387	7.05563	5.43997	8.60664	10.985	0.482376	0.018727	down
EMILIN1	11.1203	4.95484	17.2826	7.56278	3.20438	4.83815	4.4464	7.74201	0.494396	0.018808	down
SLC2A13	3.33371	3.16429	6.67657	5.10536	2.09196	2.22545	1.60226	2.34966	0.452372	0.0188399	down
TUB	33.9555	26.7579	63.3589	39.9931	15.1981	22.2001	19.1153	25.4573	0.499623	0.0189062	down
FGD6	99.7859	34.6271	181.208	36.4369	36.6037	48.7523	29.5737	42.458	0.447051	0.0189093	down
LOC105605487	132.091	140.604	299.935	123.585	81.9037	84.7833	94.3291	109.095	0.531604	0.0189263	down
ISLR2	0.19184	0.200652	0.300148	0.151174	0.0001	0.0768001	0.0946684	0.0295723	0.238371	0.0190382	down
RBPMS;LOC114111048	16.7816	18.5183	31.4539	30.5576	12.1758	13.0522	11.6695	17.8153	0.562245	0.0190414	down
PSD	0.691148	1.35913	0.993816	1.3547	0.756719	0.454573	0.499101	0.414575	0.483081	0.019147	down
FST	0.742769	0.432965	1.57178	0.606122	0.283543	0.489385	0.530813	0.316264	0.483059	0.0191537	down
TRABD2B	1.3353	1.54898	3.49063	2.89047	0.588743	0.996655	0.434142	1.24197	0.352011	0.0192099	down
LOC114114049;LOC101117577;LOC114113810	56.6896	33.6941	236.58	35.448	32.4	49.2737	38.46	22.0835	0.392419	0.0192237	down
CACNA1A	15.0813	6.03867	29.6224	4.88261	4.7089	6.89639	5.76503	6.31674	0.425834	0.0192497	down
ZBTB16	58.5244	37.3779	122.601	49.2288	39.496	26.3242	43.4311	27.2265	0.509755	0.0192939	down
PKNOX2;TRNAW-CCA	11.0836	8.9173	17.8152	7.20842	5.28867	5.02279	5.96025	7.802	0.534681	0.0196216	down
HGF	0.822262	1.03232	1.99304	0.590934	0.406506	0.520921	0.435957	0.641217	0.451633	0.0197128	down
SAP30	19.6398	9.15871	35.5362	12.2013	7.26972	10.0069	11.5333	6.6592	0.46343	0.0198431	down
LOC101123120	0.344556	0.237494	0.882424	0.301703	0.096615	0.0933348	0.110748	0.335373	0.36014	0.0198587	down
LOC114110156;LOC114110044	0.27046	0.0770855	0.651038	0.024598	0.0484811	0.0786373	0.0801923	0.0781828	0.279025	0.0198935	down
LOC114108998	0.559146	0.0732631	1.0155	0.0930163	0.102172	0.0995168	0.186347	0.158114	0.313713	0.0201318	down
KIF5C	80.8699	15.975	213.201	55.8711	12.6609	39.9076	30.8678	44.0701	0.348457	0.0201616	down
RAB6B	7.98318	6.55792	9.88481	16.6012	3.9919	3.57818	3.32476	6.46042	0.423019	0.020197	down
CNTFR	0.974995	0.15102	1.37715	0.348225	0.217883	0.205023	0.277302	0.326332	0.360015	0.0202056	down
LRRN3	7.03193	4.58048	15.1929	5.81518	4.95132	3.76674	2.73453	3.0561	0.444773	0.0203411	down
HFM1	7.39343	6.87168	17.5598	4.92909	3.84017	5.06246	4.06748	4.02524	0.462408	0.0204188	down
BCHE	0.209046	0.233044	0.552827	0.288476	0.108959	0.162652	0.11128	0.236004	0.482233	0.020439	down
BRINP2	0.650504	0.424886	4.78805	0.0852629	0.156822	0.733978	0.010172	0.140953	0.175152	0.0204527	down
ALDOB	0.452922	0.0895761	0.12441	0.160571	0.0351834	0.0719227	0.0993701	0.101044	0.371635	0.0206243	down
LOC105607593;ZNF569	7.67682	6.53638	13.4072	5.67749	3.80641	5.25669	3.89312	3.26615	0.487188	0.0207177	down
LOC101104700	1.37718	1.66358	2.16403	0.724156	0.680544	0.735894	0.828829	0.710445	0.498523	0.0207305	down
HIVEP3	1.59172	1.03947	4.55714	1.29603	0.695118	1.0257	0.88721	1.04338	0.430369	0.0207402	down
LOC114111213	0.655247	0.79523	0.397985	1.22117	0.222	0.340908	0.373724	0.463632	0.456166	0.0207478	down
LOC114109613	0.231078	0.792483	0.717421	0.364125	0.209975	0.098637	0.268306	0.139528	0.340337	0.0207695	down
FBXL2	1.95404	2.18401	2.75484	1.89639	1.33371	1.35137	1.1462	0.438285	0.48577	0.0208198	down
C1QTNF1	1.73905	1.08346	3.46065	1.92145	0.825521	1.11479	0.814211	1.10141	0.469971	0.0209739	down
HTRA1	0.477323	0.311613	0.568535	0.350388	0.134106	0.239523	0.211683	0.327334	0.534381	0.0211229	down
NPAS3	0.438976	0.125318	1.40196	0.650266	0.199968	0.128874	0.252566	0.231882	0.310829	0.0213183	down
RSPO2	0.0892475	0.00227007	0.263997	0.00238536	0.0253638	0.0001	0.004577	0.0001	0.0842157	0.0213495	down
LOC114118749	0.630574	0.0001	0.665344	0.0001	0.036407	0.058694	0.0001	0.0001	0.073528	0.0214657	down
COL11A1	0.204037	0.069828	2.73452	0.865045	0.18596	0.200215	0.170394	0.484488	0.268768	0.0216532	down
TTLL7	0.592035	0.41517	1.11647	0.791813	0.368918	0.29986	0.369522	0.34298	0.473773	0.0216561	down
ZBED5	419.212	610.732	809.147	524.1	215.388	425.53	91.2248	413.736	0.484886	0.021795	down
GPRC5B	5.32368	5.33003	6.33803	5.24129	2.80928	4.02475	2.99872	3.20289	0.586319	0.0218663	down
AQP1	18.9215	15.0013	19.6024	12.369	5.96382	9.66167	7.97729	11.4454	0.531886	0.02194	down
TBX3	14.4483	6.96235	20.5111	8.33554	5.04585	7.40206	6.12058	7.90513	0.526762	0.0220053	down
CAMK2D	338.408	331.486	885.923	429.241	188.476	314.402	247.75	280.856	0.519624	0.0220108	down
FAM13C	4.27292	4.87122	5.97991	5.14796	2.30229	3.21096	2.21387	2.97502	0.527928	0.0222007	down
FNDC1	3026.85	1622.49	3126.83	1646.61	1073.19	1506.42	1217.1	1537.05	0.566049	0.022354	down
SDC1	2.51719	1.28519	4.5493	1.69587	0.84584	1.16567	1.19409	1.59952	0.478237	0.0224502	down
LOC105610031	0.209318	0.120227	0.687799	0.210404	0.0818605	0.107873	0.133422	0.0879576	0.334851	0.0225983	down
PTGDS	3.57494	2.3255	6.8403	2.68013	1.88756	2.16522	1.57894	2.51417	0.528238	0.0227734	down
PADI1	1.27175	0.82281	0.082203	0.210609	0.040599	0.310126	0.081332	0.213052	0.270217	0.0228363	down
LOC105605348	12.8429	8.92224	24.3234	10.1642	3.45492	6.8454	7.04798	6.9849	0.432568	0.0228373	down
LOC105603808	0.247634	0.356612	0.770506	0.258423	0.0735835	0.0929993	0.111488	0.266235	0.333281	0.0228584	down
PHLDB2	14.5111	12.1148	17.5114	17.3342	7.47334	8.07693	8.18104	10.6725	0.559671	0.0228661	down
TENM4	163.646	76.9758	190.736	69.3359	55.0336	59.2434	77.305	72.8698	0.528171	0.0228791	down
EHD2	4.44297	2.85522	7.2824	4.0069	1.94852	2.92159	1.93232	3.17458	0.53676	0.0230972	down
ZMIZ1	1984.2	1795.4	2692.32	2283.49	1142.15	1590.18	1347.47	1085.19	0.589921	0.0231695	down
FBLN2	150.215	86.042	234.213	88.976	96.0174	65.253	63.9741	65.2185	0.519198	0.0231935	down
LOC105616164	387.19	503.981	667.512	379.467	238.4	240.449	295.593	322.817	0.566138	0.0232138	down
EPHB2	1.22708	0.320594	2.59029	0.546229	0.343024	0.5954	0.462746	0.459837	0.397295	0.0232308	down
PXDN	32.1489	10.8355	41.9707	16.2158	8.59361	13.9132	11.9419	15.4756	0.493466	0.0232865	down
TNFSF10	46.632	38.8451	54.7228	39.4095	19.857	30.5168	19.1354	27.9912	0.542847	0.0233052	down
CDH3	4.92996	6.39334	10.1262	19.0305	5.38343	3.2963	2.72085	6.56034	0.443698	0.0233447	down
DDIT4L	15.4883	11.6957	48.3346	13.362	6.99119	5.54625	9.09734	12.0315	0.378781	0.0233516	down
AFF1	106.061	106.839	195.163	94.522	65.1906	78.5997	65.9809	79.9899	0.576542	0.0234467	down
TSHZ2	0.651639	5.95255	0.783524	0.519647	1.08451	0.319384	0.787238	0.532322	0.344421	0.0234634	down
BTNL9	0.227745	0.330011	2.31253	0.534969	0.162777	0.309099	0.122103	0.488031	0.317747	0.0235389	down
IGF2BP3	7.99095	2.69443	23.7657	3.55186	3.62477	3.00057	2.19261	5.47954	0.376221	0.0235991	down
LOC105609542	69.9843	29.888	63.923	73.8061	27.7735	25.0359	28.1614	29.3619	0.464361	0.0236506	down
PRICKLE1	13.1215	8.83735	28.3332	9.30663	6.17231	8.8129	6.94849	7.46974	0.493357	0.0237926	down
ADGRL1	18.8445	17.4874	33.8937	17.5446	12.1422	11.9864	8.46827	16.3175	0.5573	0.0240316	down
RXRA	0.321198	0.171875	0.512438	0.18747	0.145213	0.173167	0.162767	0.125522	0.508531	0.0240559	down
WNT4	4.99011	2.19223	9.37789	1.10783	2.07516	1.84704	1.77523	0.997243	0.378914	0.0240649	down
CEP170	45.3617	31.0008	77.559	39.1085	25.2377	28.3099	23.3762	30.75	0.557809	0.0241002	down
FAM155A	1.78925	0.292086	5.52224	0.529348	0.837429	0.386422	0.734709	0.145141	0.258665	0.0241915	down
SDC3	6.83207	2.88523	11.5422	4.72762	2.57637	1.52877	2.66045	5.20456	0.460618	0.0243991	down
COL21A1	0.217149	0.0591771	0.474168	0.0751179	0.101563	0.0708693	0.0392141	0.0703098	0.341511	0.0244169	down
NXPH1	2.97039	0.892986	9.47689	1.54153	0.922142	1.59637	0.204919	1.97681	0.315839	0.0244585	down
KCNQ1	16.9194	9.49539	39.9846	18.4284	18.7065	9.51567	5.78668	4.6927	0.456236	0.0244833	down
N4BP2L1	1.26428	1.40936	1.909	1.10926	0.732963	0.834711	0.781137	0.868456	0.565235	0.0245088	down
POPDC3	0.361702	0.517321	0.305873	1.16662	0.0931206	0.135918	0.347726	0.176422	0.320299	0.0245633	down
TNS1	49.8696	58.5885	64.5751	100.842	24.336	32.8361	37.3017	57.4872	0.554854	0.0246316	down
GLI3	17.8616	8.7572	44.1014	11.4907	8.15652	10.6175	8.08794	11.7931	0.470194	0.0247471	down
LOC114114093	1.05221	0.526409	1.30654	0.608406	0.121147	0.533956	0.14237	0.398265	0.342269	0.0248433	down
MEDAG	3.28404	2.04344	2.48789	2.11764	0.80126	1.20404	1.43246	1.62255	0.509443	0.0250816	down
MCTP2	3.28142	2.38154	8.26463	1.95356	1.43403	1.70294	2.22152	1.69846	0.44436	0.0251047	down
ARSK	9.38241	5.93332	13.358	7.52439	3.48736	2.41117	4.73328	6.4604	0.472185	0.0251431	down
PPFIA4	2.13916	2.69417	4.75905	3.19849	1.42637	1.79147	1.94236	1.8143	0.545272	0.0253144	down
LOC114113176	14.4608	5.85671	43.7581	12.0884	12.3653	2.04088	5.37642	7.75323	0.361533	0.0253813	down
DLC1	4.57514	3.68806	6.91301	4.13166	2.23861	2.75015	2.91564	3.21616	0.575959	0.0253912	down
SEMA5A	111.426	70.8955	238.079	73.173	46.3451	75.8268	66.2253	68.103	0.519679	0.0255525	down
LOC114110565	0.378016	0.156611	0.964646	0.086546	0.106835	0.177473	0.0236478	0.184583	0.31059	0.0255987	down
BACH2	0.889482	0.705342	3.28661	0.524373	0.538059	0.679277	0.33383	0.515129	0.382236	0.0256248	down
PHF21B	2.65551	2.1292	5.50215	2.38154	0.848673	1.34652	1.08592	1.95007	0.412932	0.0256378	down
KLHL3	0.564817	0.766516	1.15541	0.655952	0.221874	0.420701	0.257279	0.571913	0.468313	0.0256432	down
ZAN	0.713707	0.527028	1.3128	1.17988	0.214736	0.346911	0.214376	0.601239	0.368901	0.0256892	down
ARMCX2	0.490232	0.306665	1.0651	0.464333	0.304328	0.292225	0.227994	0.296434	0.481868	0.0257495	down
NFASC	0.300384	0.122137	0.358906	0.454603	0.095558	0.132301	0.100945	0.134026	0.374449	0.0258469	down
SLC25A36	439.428	306.24	852.638	300.871	205.94	265.748	279.047	277.877	0.541609	0.025868	down
LOC114112506	0.332567	0.105562	1.19455	0.112668	0.120076	0.0385328	0.0948932	0.22524	0.274297	0.0258698	down
ASPHD2	1.29523	1.06183	1.70389	1.19682	0.654959	0.560772	0.496933	0.588083	0.43759	0.0259553	down
RBMS3	140.393	73.0064	246.708	114.684	43.9472	70.6669	78.6825	99.623	0.50961	0.0261073	down
LOC114113694	0.240328	0.534678	0.502111	0.210204	0.157985	0.172454	0.19935	0.136551	0.448014	0.0261785	down
FRRS1L	6.93698	3.77998	9.95863	5.66636	2.90505	3.15917	4.12008	3.91275	0.535156	0.0261897	down
LOC114114885	1.16942	1.04288	3.53372	0.431974	0.451927	0.75484	0.191717	0.732173	0.344878	0.0263747	down
LOC114114506	3.10754	3.81345	8.3366	2.85999	1.7667	2.2513	1.69215	1.76384	0.412527	0.0265049	down
LOC105603471	13.7453	21.774	36.8683	17.458	5.66865	18.4703	14.0538	4.99559	0.480696	0.026517	down
LOC106991429	0.03443	0.150398	0.150383	0.301413	0.0373476	0.0324183	0.0933728	0.0480516	0.331735	0.0266772	down
STX1B	4.6412	4.29034	5.63272	4.41047	2.49103	1.85581	3.0062	2.19447	0.50317	0.0266885	down
CHST3	0.308356	0.191936	0.747438	0.303649	0.120806	0.201049	0.189562	0.161432	0.43371	0.0267628	down
LOC101118928	0.565941	0.776289	3.3991	4.17597	1.05083	0.298934	0.605508	0.579787	0.284286	0.0268553	down
DZIP1	16.8531	8.66398	32.6766	13.3805	9.94321	8.54735	7.7899	10.9366	0.519978	0.0268613	down
LOC114114505	62.9405	68.1057	128.588	64.9351	38.8682	36.9159	27.7504	52.4002	0.480436	0.0270431	down
RGS5	92.4788	43.7194	183.122	79.7692	34.9364	55.8989	58.1296	56.3958	0.514573	0.027097	down
TNRC6C	5.96584	3.52722	10.3723	4.53745	3.26134	3.53489	2.88588	3.67432	0.547333	0.0271097	down
DPEP1	2.20639	0.227542	2.13254	0.151958	0.334818	0.596872	0.141677	0.278254	0.286456	0.0272131	down
PTPRS	27.7392	13.7909	34.6079	18.724	10.7783	13.2911	12.0723	16.8971	0.559115	0.027285	down
LOC101108158	0.340693	0.00702136	1.07565	0.00643253	0.0164136	0.0869852	0.0001	0.0759349	0.125496	0.0274107	down
TLE4	2.90565	1.13994	9.62894	1.61348	0.90862	2.07118	1.4057	1.60796	0.392037	0.0275718	down
WNK3	35.0121	19.3541	60.6968	27.7173	17.4059	20.6526	13.9682	18.0796	0.491009	0.027803	down
COL4A5	19.0434	13.4782	64.0512	14.2814	11.1762	14.1055	14.9164	12.6634	0.476856	0.0279346	down
RECK	405.405	206.171	563.3	246.875	147.869	199.234	194.892	212.859	0.530933	0.0279564	down
CORO2B	212.245	97.7264	423.9	142.007	94.8757	94.7177	91.4854	160.093	0.503691	0.0280139	down
LOC101114456	0.070139	0.101103	0.145366	0.065881	0.0464876	0.0410318	0.00966668	0.0478347	0.379151	0.0280222	down
BICC1	376.437	273.257	225.623	244.743	151.465	171.792	210.031	123.619	0.586493	0.0281224	down
TSPAN2	0.772346	1.62612	0.933873	4.18742	0.169362	0.330081	0.617369	1.45812	0.342422	0.0281505	down
GDF11	59.084	31.366	100.785	31.2642	31.4228	30.17	23.9903	31.6379	0.526837	0.0282247	down
ADGRB2	1.04976	0.745388	2.01833	1.3534	0.500197	0.477124	0.588279	0.929847	0.482969	0.0283756	down
RHOU	182.633	89.5323	324.262	84.0166	105.613	83.5972	80.8431	81.402	0.516509	0.0283835	down
LOC106990819	2.07167	0.504171	0.297095	0.999209	0.453234	0.185437	0.412677	0.274323	0.342361	0.0284028	down
TMEM255A	7.92256	6.25387	11.2405	6.03534	3.52397	3.47485	2.94499	4.71164	0.465959	0.0284329	down
MMP19	28.0293	8.62901	44.4536	9.64898	6.79774	11.6975	9.13774	14.0404	0.459155	0.0285529	down
GRID2IP	3.40866	0.442126	8.70755	0.600247	0.751723	0.773009	0.905948	1.13447	0.270937	0.0286899	down
RCN3	6.61902	4.05832	14.0773	4.4351	2.62809	3.14047	3.98579	4.51848	0.488967	0.0287317	down
AK1	0.737657	0.675098	1.09429	0.547362	0.142082	0.425009	0.398802	0.345666	0.429399	0.0287687	down
KLF12	1.99088	2.29786	3.45744	3.44282	1.49888	1.26259	1.66853	1.62773	0.5414	0.0288203	down
KLF8	3.46914	2.68208	7.55894	1.90921	0.806375	2.12464	0.784391	1.63169	0.342338	0.0288646	down
ROBO1	26.8173	16.9462	96.0589	23.3404	20.66	22.915	15.47	18.4629	0.475034	0.0288767	down
RASGRP2	0.328874	0.230601	0.442249	0.658763	0.144554	0.099432	0.259001	0.106537	0.367076	0.0289524	down
ROR1	4.05736	4.8442	7.98574	4.40163	1.77577	3.84616	2.52683	2.27997	0.489867	0.0289641	down
ABCC5	6.78888	5.90882	17.5874	7.21909	4.71309	5.41543	3.83844	6.14292	0.536204	0.0290403	down
IMPAD1	7.3891	7.29413	8.90774	6.94559	4.72179	2.09646	4.10742	6.38828	0.566991	0.0291045	down
CNTLN	73.3703	64.3849	195.276	52.8117	37.5784	49.9071	35.4121	69.3683	0.4983	0.0293704	down
LRRTM3	0.634637	0.472601	2.35483	0.130123	0.432617	0.25722	0.369024	0.226006	0.357684	0.0294335	down
CYSLTR2	30.3303	19.7591	23.2662	20.5998	6.04046	14.6719	9.16942	15.3368	0.481277	0.0294471	down
LPAR1	70.7719	41.99	157.434	31.5392	27.4668	44.1291	31.7688	45.8496	0.494521	0.029462	down
IRF5	0.202958	0.461874	0.15431	0.118262	0.0844563	0.125882	0.0901181	0.104677	0.432187	0.0294627	down
MED12L	3.93154	2.47307	3.96296	6.02083	1.90273	2.07566	1.89766	2.90984	0.536104	0.029531	down
ADGRF4	0.25926	2.08622	0.0430228	0.106002	0.0335091	0.172727	0.0119724	0.267929	0.194883	0.0295729	down
ESRRG	3.55336	5.19784	14.5234	1.2801	1.70935	2.26556	1.33787	3.54378	0.360686	0.0295926	down
ABCG2	13.5889	10.6181	31.3257	9.02029	8.00014	6.44637	8.31	11.3244	0.527953	0.0296161	down
LOC105610709	1.90364	1.5892	3.58608	1.70466	0.786708	1.2319	0.98606	1.13768	0.471601	0.029661	down
GPAT3	19.7747	10.9383	36.946	7.86149	6.60581	8.02868	7.54633	10.8784	0.437751	0.0296943	down
LOC114114536	23.3834	6.18045	22.4408	14.3738	5.06259	9.48444	4.5041	9.2115	0.42578	0.0297054	down
NAV1	13.5123	7.74216	17.573	10.9449	5.94176	8.31518	6.33344	7.55172	0.565417	0.0297545	down
DUSP4	0.187359	0.26473	0.506042	0.231791	0.143389	0.070078	0.055986	0.175572	0.373995	0.0299009	down
TRERF1	3.29758	2.00417	4.97545	3.21818	1.96939	1.41268	1.71885	2.127	0.535586	0.0300821	down
PECAM1	6.41589	5.10158	15.6337	6.84382	3.63593	4.1281	4.01194	6.45692	0.536341	0.0300941	down
SARM1	1.70014	1.40518	2.95233	1.58113	1.10355	1.03601	0.749288	1.14412	0.527959	0.0301616	down
PLCD3	2.79611	1.90898	3.90373	1.70762	1.04298	1.55663	1.00016	1.54783	0.498971	0.0301883	down
NRIP3	27.0715	9.18998	49.2533	14.4283	11.4609	7.63799	10.6753	13.695	0.434939	0.0303238	down
LOC114110131	12.3909	3.7605	15.3117	3.73584	3.19636	4.70863	2.95199	4.39056	0.433182	0.0304207	down
REEP1	1.65326	0.984766	1.5773	2.34101	0.973525	0.690624	0.530733	0.804388	0.457462	0.0304694	down
LOC114118756	0.363791	0.208512	0.74934	0.229232	0.13231	0.163774	0.25236	0.167168	0.461425	0.0305465	down
SERTM1	0.843949	0.959216	1.44962	0.783343	0.555865	0.431731	0.619903	0.443113	0.508065	0.0306076	down
COL5A2	4409.05	2886.74	6743.84	2809.81	1878.86	2403.69	1600.29	3458.23	0.554385	0.0307109	down
KIF7	2.59658	2.25924	4.69268	2.84457	1.48777	1.65338	1.74921	2.20594	0.572602	0.0309228	down
SMO	4.4678	2.57913	9.99906	3.37317	2.20998	2.83774	2.29134	3.25821	0.518986	0.0309948	down
CHST2	19.189	20.0893	64.0024	23.4931	11.0299	18.3926	13.9273	21.8716	0.514471	0.0310571	down
LOC105607481	0.269941	0.204052	0.273455	0.369358	0.102644	0.101277	0.135024	0.10037	0.393368	0.0311374	down
LOC101122457	198.79	121.535	322.095	95.1621	88.8	109.424	84.3847	96.8776	0.5145	0.0312103	down
LOC114109731	2.36917	1.74378	7.79993	2.40159	1.78544	1.31345	0.016765	1.00937	0.288172	0.031291	down
LOC114109615	0.356394	0.156758	0.939429	0.187024	0.121103	0.182517	0.164064	0.188007	0.399908	0.0313507	down
CDH11	48.3223	20.8233	93.9601	21.8263	16.1685	29.743	19.4125	26.306	0.495479	0.0313682	down
LOC101113636	0.0354607	0.0359026	0.133449	0.0602648	0.0217682	0.0203414	0.0301493	0.0342951	0.401974	0.0313846	down
POU6F1	16.8665	13.2064	28.9491	11.1935	5.56841	11.8663	10.6371	7.89771	0.512273	0.0314285	down
AMHR2	10.0729	8.54086	11.3337	1.73589	1.76621	1.53934	1.63936	7.25967	0.385205	0.0316821	down
CACNA1G	28.3375	7.30821	57.3939	8.86277	8.18843	13.5228	8.96194	13.7972	0.436402	0.0317525	down
THBD	1.13272	0.88418	1.41024	1.22627	0.702925	0.526793	0.501142	0.609647	0.502966	0.0318663	down
LRRC4C	1.68784	1.12877	4.27405	0.911169	0.534563	1.19457	0.89411	1.01802	0.455054	0.0318908	down
CAVIN3	0.596297	0.781487	0.820514	1.94262	0.374396	0.557344	0.319362	0.588269	0.444194	0.031894	down
BRINP3	13.5097	0.0651287	57.1832	0.0001	3.00121	0.0001	0.102566	0.0001	0.0438674	0.0319593	down
EFCAB9	5.72661	4.93119	7.35438	5.06612	3.59787	2.58535	3.21317	2.85615	0.530912	0.0320273	down
HSPG2	1955.58	1371.87	3428.99	2103.88	1261.01	1313.74	1085.15	1520.34	0.584657	0.0321279	down
CD99	1051.25	763.207	1678.51	752.3	418.809	717.164	636.181	653.162	0.5713	0.0321932	down
RCOR2	15.7025	6.21573	13.5183	8.73872	4.25453	6.00679	4.45424	5.52029	0.458081	0.0322023	down
ADRA1B	1.29582	0.616122	1.87008	0.743738	0.47642	0.500899	0.448357	0.552564	0.437107	0.0322044	down
SMIM17;ZNF71	17.4255	18.0058	26.417	11.7419	12.709	11.0324	8.21534	8.70302	0.552516	0.0322352	down
TDRD9	1.01854	0.75772	2.13933	1.5106	0.392394	0.547726	0.865715	0.792262	0.478807	0.032401	down
LRRC4B	16.0977	4.43925	26.6354	6.05874	2.70529	6.23114	6.45377	5.06143	0.384205	0.0324306	down
CLIP3	273.039	157.085	475.35	221.565	157.854	181.319	117.84	155.46	0.543436	0.0325218	down
ANGPT4	0.542441	0.313667	1.07068	0.399725	0.323402	0.301728	0.289898	0.280141	0.513717	0.032613	down
SYT11	0.488812	0.259917	0.589362	0.884004	0.223495	0.33091	0.301326	0.236236	0.491413	0.0326436	down
EFEMP2	16.0747	10.2171	27.9168	14.1221	6.07781	8.91893	9.14496	11.9661	0.528427	0.0326537	down
ZNF483	0.929018	0.561434	2.33165	0.65396	0.558582	0.547895	0.595232	0.486155	0.488792	0.0327449	down
GNB4	12.2215	10.5223	21.0975	10.8331	6.21227	10.6332	6.9789	7.46143	0.57222	0.0328584	down
CREB3L3	0.588364	0.426998	3.12947	0.237345	0.452459	0.364558	0.237836	0.408947	0.334035	0.0331098	down
GJA1	1.07609	0.552369	3.18168	0.829501	0.511801	0.729427	0.621791	0.85996	0.482828	0.0331187	down
EDA	1.5003	0.918968	2.32139	0.601929	0.741237	0.530032	0.36063	0.844742	0.463566	0.0332541	down
NELL2	0.0657042	0.08627	0.588118	0.506848	0.0747152	0.169612	0.0723974	0.0125738	0.264085	0.0333679	down
LOC114118278	1.76769	2.41026	3.14357	4.2703	1.62567	0.864767	1.56393	1.82815	0.507471	0.0334078	down
CAND2	1.4416	0.688658	2.4621	0.951999	0.615486	0.643984	0.692981	0.774991	0.491932	0.0334935	down
SSC5D;NAT14	5.11837	1.70354	11.6805	1.68089	1.52841	2.5704	1.57305	2.88286	0.423853	0.0336255	down
DLGAP1	0.759714	0.115626	1.23751	0.247261	0.266278	0.126512	0.245663	0.170774	0.342876	0.0336313	down
SLC4A3	0.816775	0.630525	1.46855	0.72426	0.394302	0.497418	0.558934	0.47621	0.529342	0.033726	down
RARB	0.895849	0.460946	1.57484	0.403552	0.337476	0.333152	0.509109	0.397628	0.472946	0.0337586	down
NPR2	49.5908	34.4217	91.0741	40.4233	23.2457	32.5415	30.6853	31.6316	0.548022	0.0337667	down
DDR2	221.181	125.66	325.616	134.687	82.1757	132.276	109.614	127.746	0.559765	0.0338035	down
LOC101102726	0.146719	0.179713	0.936665	0.14661	0.0623909	0.156878	0.134638	0.157926	0.363077	0.0338196	down
FMOD	2.37825	2.02028	4.7828	1.7533	1.45745	1.56983	0.9491	2.00779	0.547268	0.0338198	down
HMBOX1;LOC114112863	123.674	130.231	117.186	112.056	49.4838	118.184	49.3253	61.8697	0.57718	0.0338527	down
HRK	0.391273	0.282699	1.46683	0.437947	0.189499	0.3762	0.214914	0.267237	0.40634	0.0339747	down
EHBP1L1	18.0778	19.7265	24.4169	23.1981	10.1924	13.1324	12.7542	12.1585	0.564715	0.0340126	down
ZEB1	20.243	10.7605	37.616	16.603	6.8508	10.5103	13.0768	15.352	0.537299	0.0341485	down
GRASP	8.01094	5.98063	11.6619	5.59796	3.34344	4.09723	3.69947	4.92861	0.514177	0.0341633	down
PLPPR1	0.938622	0.22818	1.46794	0.146415	0.111151	0.144525	0.023175	0.466094	0.267855	0.0343479	down
MAMDC2	0.722934	1.44019	1.6216	5.92044	0.877198	0.950659	0.618216	1.4809	0.404628	0.0343782	down
VIM	54.7155	36.0252	63.4368	38.5896	24.6624	28.5266	27.7182	35.8787	0.605839	0.0344322	down
P3H3;GNB3	107.795	59.1674	173.908	71.7311	46.7436	51.0637	61.9914	65.603	0.546293	0.034473	down
PLOD1	4.93543	3.51362	13.689	3.84964	3.32835	3.14166	2.88327	3.83137	0.507342	0.0345247	down
NOTCH2	42.0506	28.4818	78.187	38.2847	19.175	27.6738	24.5	34.8806	0.568059	0.0346508	down
SLC35A1	1.12223	1.05636	1.81971	0.810757	0.524475	0.758011	0.607472	0.645414	0.527208	0.0347815	down
LOC114110120	17.2818	10.6265	36.0463	8.98268	7.18472	9.13336	10.6636	8.68217	0.488965	0.0347975	down
GNA14	71.9438	84.456	140.977	93.8321	47.0255	59.4645	55.4206	59.4079	0.56573	0.0348512	down
KCNJ8	2.83263	2.81662	14.4057	2.00614	1.70789	3.11755	2.49805	1.45173	0.397769	0.0352937	down
RNF144A	8.29607	7.02778	17.4832	7.11298	4.35481	5.75031	4.6038	7.48988	0.556082	0.0353461	down
CERCAM;LOC114114228	1.58309	1.2739	3.4521	1.75553	0.669835	1.02547	1.12742	1.45065	0.529892	0.0354243	down
LOC114110016	0.839043	0.93274	1.40634	0.464157	0.440905	0.395163	0.445405	0.681783	0.539018	0.0354692	down
GALNT18	0.322453	0.476776	0.454939	0.908272	0.107082	0.224723	0.122546	0.376255	0.384106	0.0354711	down
SEMA3A	0.285642	0.225675	0.848437	0.316755	0.148975	0.150462	0.073851	0.30048	0.401887	0.0356355	down
HGFAC;RGS12	11.4551	7.5184	6.06133	7.96079	4.46082	4.54788	4.59843	6.19053	0.600008	0.0357854	down
FRZB	11.7965	5.90648	25.108	8.78407	4.97418	8.54921	6.04044	5.68528	0.48937	0.0357874	down
LOC114109065	2.56462	2.39156	6.09893	2.6869	1.20676	1.58351	1.13891	2.48127	0.466485	0.0358718	down
SLC16A1	0.999196	1.02825	1.90099	1.40844	0.542105	0.960923	0.62569	0.659833	0.522507	0.0360747	down
LOC114109423;GRM7;LOC105603421	116.489	3167.87	362.084	1176.87	342.237	446.285	223.631	757.788	0.366956	0.0360886	down
PLOD2	2.39552	1.95262	4.94595	2.84204	1.2186	1.75942	1.79934	1.62571	0.527603	0.0364731	down
CCDC171	11.5919	11.377	17.5509	10.4175	5.41412	6.68902	7.2785	9.17697	0.560663	0.0365205	down
ECM2	6.30545	4.96078	13.265	12.9452	3.38957	3.63373	4.57251	8.36081	0.532511	0.0365455	down
EFNB2	0.508442	0.391745	1.00736	0.291392	0.242223	0.374719	0.2017	0.309741	0.51315	0.0367451	down
MXRA5	42.5982	17.3575	67.8792	10.1178	10.4306	21.2925	15.9903	18.5137	0.480071	0.0367997	down
PREP	11.1574	2.87832	20.6578	4.11357	3.86486	4.35047	4.16299	6.02654	0.474264	0.0368493	down
GK	17.6571	8.20958	56.4925	9.51256	9.36634	14.7397	7.3597	6.66429	0.415036	0.0369046	down
RIC3	41.5704	20.4634	11.0433	42.1853	9.13218	19.9775	15.9571	8.62006	0.46578	0.0369594	down
ARHGEF40	15.9672	11.6537	26.3851	13.2151	9.69538	10.2172	7.66413	11.5624	0.582244	0.0370607	down
LOC101121054	4.75321	2.85303	6.49305	3.01444	2.02153	2.15724	2.00875	2.7507	0.522284	0.0370755	down
TSPYL6	2.31651	2.15367	2.79815	1.72927	0.326689	1.26845	1.15225	0.870415	0.402086	0.0371963	down
LOC101122329;LOC114111838	0.331943	0.370533	1.02557	0.557811	0.340349	0.302296	0.158533	0.354217	0.505452	0.0372402	down
LOC114117296	0.277443	4.68649	0.229124	0.494684	0.145558	0.195911	0.968059	0.191915	0.263979	0.0373751	down
NFATC4	3.99669	2.93168	5.70803	3.44785	1.90122	2.68154	2.25501	2.2604	0.565657	0.0374627	down
FKBP10	106.378	36.9345	175.336	51.5684	32.666	42.2526	31.6468	73.1587	0.485455	0.0374657	down
LOC106991170	4.01012	3.16526	10.3994	3.58327	1.83362	2.27121	1.48404	3.04218	0.407932	0.0375097	down
FGFR1	0.371973	0.22442	0.723737	0.286719	0.204388	0.230329	0.208699	0.214379	0.533837	0.0375323	down
COL27A1	5.7188	3.06184	10.5198	3.61854	2.35597	2.99959	2.47791	4.2516	0.527296	0.0376101	down
RIPOR2	4.07934	1.98967	7.94112	1.95034	2.22651	2.09267	1.71118	1.72683	0.486026	0.0377042	down
IGSF8	3.25425	2.20792	6.75032	2.68673	1.53349	1.92463	2.30982	1.74481	0.504237	0.0379737	down
MAST1	1.54052	1.94645	4.4283	2.46501	1.27163	1.28107	0.594544	1.02259	0.401707	0.0383403	down
SHANK1	0.210907	0.03154	0.521156	0.230087	0.054212	0.039463	0.10226	0.142377	0.34046	0.0385291	down
JAM3	3.29564	4.19879	5.34133	3.25622	2.13788	2.20293	2.08028	2.67998	0.565565	0.0386042	down
VWA5A	73.9552	51.7184	81.0444	50.6633	25.7203	45.5097	38.5715	43.963	0.597419	0.0386499	down
BMP3	11.7362	44.8531	43.4368	2.47287	1.78548	15.6732	4.47529	11.8847	0.329942	0.0387586	down
TIMP1	82.3284	59.7085	143.539	67.5349	40.9081	46.1966	41.6452	58.1219	0.529216	0.0387785	down
SGTB	0.74744	0.39841	1.1743	0.545995	0.375412	0.328441	0.295989	0.3973	0.487464	0.0387864	down
LOC114109443	0.194285	0.148424	0.368298	0.31698	0.0693978	0.0992261	0.173682	0.0595792	0.390943	0.0387919	down
LOC114116099	13.4168	10.8374	28.7352	14.8246	8.75666	11.3375	7.81758	7.12092	0.5166	0.0388642	down
PIAS1	2.97758	2.80253	4.4907	2.29558	1.62162	2.21463	1.93064	1.91792	0.611536	0.0390228	down
FIGN	4.8148	2.01057	16.0092	3.86946	5.0488	2.30107	0.683914	2.87993	0.408691	0.0390795	down
ZCCHC24	26.2797	30.6709	54.1115	29.7787	18.9472	24.2951	22.9365	16.8213	0.589318	0.0391268	down
CD109	6.56425	4.21191	15.9657	9.05871	3.16279	4.45863	5.54583	6.1293	0.539001	0.0392072	down
C1S	113.648	64.2326	216.974	66.1572	47.1645	63.6626	57.0351	83.0377	0.544237	0.0392502	down
LAMB1	127.908	94.3987	199.157	103.812	77.8843	90.3554	62.7955	85.3971	0.602412	0.039269	down
BCO2	0.752466	0.39046	1.45378	0.285469	0.361374	0.346059	0.271404	0.308561	0.446676	0.0392933	down
SCUBE1	0.878866	0.930487	0.083065	0.165709	0.331223	0.172472	0.108387	0.04158	0.3176	0.0393124	down
IRS2	0.528541	0.825151	1.48671	0.435515	0.285863	0.541199	0.528525	0.286941	0.501394	0.0395814	down
LOC101121570	325.56	186.71	932.493	178.203	173.585	193.083	170.279	248.996	0.484263	0.0397711	down
FSTL1	89.3327	31.3155	124.2	48.9313	26.7614	24.501	38.2002	63.7032	0.521362	0.0400194	down
LOC114113700;HHLA2	34.5525	14.9241	112.547	11.1883	16.1621	26.2956	15.2193	16.6202	0.428938	0.0401055	down
INPP5A	11.1901	10.6772	15.6981	15.5345	5.73023	8.82473	8.46262	7.87018	0.581691	0.0401965	down
LOC101119648	1.83958	0.878242	4.59039	0.99984	0.651154	1.17458	1.02346	1.23189	0.491219	0.0405711	down
LOC105613831	17.4897	13.2299	65.6415	22.9764	11.6758	11.8683	14.4494	17.4613	0.464689	0.0408001	down
VSTM2L	0.470273	0.353663	0.797891	0.100608	0.300524	0.069183	0.0001	0.029153	0.231626	0.0408166	down
SLC41A2	9.67798	11.312	10.4081	13.1153	5.52629	5.1689	6.35878	7.75643	0.557369	0.0409613	down
LOC114112074	0.817005	0.432207	2.59758	0.160953	0.184163	0.560193	0.548166	0.179659	0.367334	0.0411384	down
TBC1D31	13.5019	10.3985	33.8848	10.4772	8.52087	9.22822	7.75333	10.8155	0.532034	0.0413082	down
LOC114113981	6.81005	15.119	23.903	10.1769	8.83615	5.19234	5.76747	8.65537	0.507978	0.0413162	down
FN1	3039.9	1194.23	4440.99	2567.62	902.439	1281.47	1006.43	2744.29	0.527864	0.0414199	down
KIAA1257	269.626	395.734	237.34	217.316	85.5603	187.066	153.433	195.627	0.555068	0.0415667	down
LOC114113175	0.238891	0.232748	0.527025	0.466177	0.028966	0.060692	0.008476	0.330903	0.29289	0.0418013	down
LOC101123372	3.49126	1.66428	1.07491	1.10659	1.07954	0.338483	0.457144	0.98311	0.389568	0.0419844	down
RTN2	0.598146	0.457478	0.881441	0.970464	0.333955	0.261081	0.352508	0.303483	0.430272	0.0420907	down
MLLT11	0.173185	0.107135	0.213616	0.205122	0.0964952	0.0798321	0.0540967	0.11682	0.496732	0.0421162	down
GHDC	1.38978	0.79301	2.5584	0.812431	0.398734	0.790516	0.508694	0.817355	0.452912	0.0421307	down
KLHL5	14.8168	8.04007	18.6621	9.03184	5.17264	7.77706	6.20387	8.65071	0.550026	0.042286	down
INAFM1	35.5978	41.2808	39.0064	42.5371	18.883	28.8855	17.0574	17.1587	0.517507	0.0423118	down
LDB3	0.109129	0.140921	0.135985	0.406924	0.0543584	0.0693988	0.0476924	0.132905	0.383821	0.0424349	down
VCL	59.4173	80.6538	77.2731	163.828	40.4545	57.3771	49.4493	70.4963	0.571335	0.0425827	down
PKD2	1087.65	879.444	1497.14	1001.52	636.903	761.154	633.731	733.167	0.619146	0.0426059	down
LOC101116298	9.95887	12.2042	29.5191	12.5334	8.31471	9.42124	6.87068	10.4722	0.546267	0.0426522	down
LOC101103413;LOC114117593	107.448	75.6395	199.904	54.1218	56.309	72.4345	58.1973	55.4892	0.554616	0.042968	down
IGSF1	0.203269	0.0001	0.520581	0.034164	0.047102	0.012909	0.0001	0.057234	0.154785	0.0429747	down
LOC114108596	0.863907	0.432047	0.752597	0.95721	0.315405	0.134405	0.722695	0.158335	0.442763	0.0431721	down
COL5A1	4.23657	2.12164	7.6143	2.62073	1.65922	2.09324	1.98413	3.34556	0.54734	0.0431959	down
ACSM1	0.754561	1.99137	1.29121	0.28703	0.327896	0.584628	0.504747	0.364155	0.411969	0.0433229	down
LOC105612077	0.971618	1.08713	1.82665	1.61538	0.732466	0.588659	0.604224	0.52832	0.446059	0.0434213	down
SPIRE1	34.3721	29.7397	117.947	27.4092	23.5418	27.9502	29.1923	28.5796	0.521625	0.043426	down
WIPF1	70.3267	55.6552	88.3457	55.3235	35.225	41.9467	41.7887	47.2784	0.616496	0.0434516	down
LOC105603051	4.77709	0.279643	10.6067	0.0001	0.244542	0.690993	1.04219	0.874331	0.182082	0.0435342	down
COL11A2	0.339072	0.121914	0.905287	0.171835	0.117715	0.132399	0.159922	0.198884	0.395889	0.043545	down
LOC114111187	10.6383	2.36367	23.8527	5.56916	4.84517	3.87045	3.5657	6.34106	0.438961	0.0437174	down
LOC101108131;LOC114114921	174.47	84.6342	346.45	82.3439	73.3522	130.847	86.8483	64.8471	0.517365	0.0437567	down
LOC114113910	0.469869	0.90122	0.610105	2.24795	0.380175	0.300902	0.475142	0.522994	0.397058	0.04397	down
LOC101102480	0.133949	0.118424	0.405516	0.0729404	0.0569609	0.045607	0.0627754	0.11478	0.383295	0.0441923	down
MTMR11	14.4122	11.7683	24.6486	12.1756	9.06291	8.40015	7.52793	10.4489	0.562496	0.0441923	down
LOC101102528	0.469431	1.88954	0.826023	0.4463	0.416955	0.404477	0.51359	0.259752	0.439175	0.044219	down
LOC105608579	2.00696	1.36197	4.21733	1.73476	1.34337	0.630639	0.905795	0.9218	0.407853	0.0442442	down
MAGI3	680.576	677.697	1570.15	572.77	513.554	573.344	440.212	513.287	0.582772	0.044372	down
LOC114109034	0.180706	0.285635	0.895999	0.163017	0.138838	0.176278	0.14589	0.167846	0.412265	0.0443897	down
KCND1	2.41966	1.08135	3.98963	0.954283	1.08064	0.696262	0.848459	1.26551	0.460735	0.0444328	down
ZBED8	0.412288	0.295138	0.884479	0.375189	0.210196	0.274682	0.225029	0.336318	0.531864	0.0447366	down
MMD	1.73286	1.49483	3.38535	2.0962	1.2121	1.06467	1.14752	1.66336	0.584166	0.0448694	down
LGALS1	72.7282	52.3831	122.629	83.8455	52.0231	47.0314	44.2832	55.7896	0.60053	0.0451764	down
SNRPN;SNURF;LOC114108991;LOC114109191;LOC114108747;LOC114109188;LOC114109181;LOC114109250	104.762	68.2943	155.146	55.5631	55.992	50.5994	63.2273	55.7318	0.587731	0.045181	down
LOC114110455	0.108169	0.715701	0.840051	0.825024	0.663561	0.117263	0.109377	0.0894191	0.393589	0.0452534	down
ZNF462	1.6642	1.27595	2.69398	1.6521	1.14225	0.65317	1.19732	1.21944	0.578101	0.0453144	down
LOC101104643	0.0133186	0.00483052	0.00880495	0.00508367	0.00261796	0.00359317	0.00298638	0.00450125	0.427582	0.0453504	down
SAMD14	1.07849	0.91589	1.53098	0.939393	0.552448	0.726888	0.503662	0.723205	0.56133	0.0453667	down
LOC106991096	46.2813	52.8982	69.8803	69.4025	32.4181	30.1227	29.8615	37.8477	0.546208	0.0454057	down
PARP8	1.97947	2.46329	5.10493	2.31699	2.00462	1.67426	1.79135	1.4178	0.580549	0.0454726	down
LOC114110776	1.04667	0.668473	1.93739	0.81058	0.932933	0.1445	0.0738004	0.337518	0.333568	0.0455071	down
GPC4	24.1788	3.08602	30.5954	8.47809	5.39077	8.64147	3.71437	9.85488	0.416072	0.0455797	down
MGAT4A	41.4149	28.9756	92.248	22.1402	18.9945	26.7953	22.3984	30.4383	0.533755	0.045633	down
CAPN6	25.663	1.01052	67.2674	0.909373	9.42075	1.56194	8.88911	3.52359	0.246656	0.0456662	down
COCH	0.746162	0.355199	0.93849	0.394565	0.29542	0.293385	0.234473	0.33637	0.476355	0.0459227	down
LOC105612555	4.49076	2.81949	9.4673	4.27697	3.25507	2.04592	1.6567	3.41305	0.492566	0.0459559	down
CTNS	9.1089	8.54388	19.3477	6.55032	7.04616	3.98072	5.46182	7.13721	0.542492	0.0462843	down
CD200	6.09614	5.30201	8.42865	6.08075	2.7552	5.31235	2.82059	3.18352	0.543149	0.0465254	down
LOC101104490	0.356146	0.525006	5.81271	0.184886	0.608884	0.291802	0.791781	0.287515	0.28784	0.0465823	down
ST3GAL3	1.95446	1.12473	3.24402	1.76645	1.07076	0.881439	1.16489	1.21987	0.536113	0.0470151	down
BMF	2.44207	2.773	5.82504	3.03672	1.73982	2.01163	2.2107	2.13018	0.574869	0.0470236	down
CLGN	0.882695	1.73936	1.79551	4.7653	1.30952	1.42647	0.320176	0.626743	0.401063	0.0471287	down
LOC114110675	2.87722	1.37486	1.42471	6.53288	0.100099	0.457964	1.57298	1.94314	0.333685	0.0474426	down
MAB21L1	12.5961	9.29439	15.673	10.5468	5.55402	6.74682	7.52121	6.07354	0.538255	0.04768	down
LOC114115293	2.56126	2.84726	15.3809	5.54488	2.23063	4.67401	0.0894026	2.18032	0.348381	0.0480143	down
SHISA3	0.631403	0.690826	0.880261	1.1011	0.214266	0.320414	0.494518	0.423953	0.43987	0.0480463	down
UBXN7	26.9809	23.8423	26.2907	27.665	7.84923	24.2571	7.32992	19.7771	0.565126	0.0481426	down
LOC105610214;LOC114117632	2.64778	4.7488	4.86082	5.65688	1.27639	1.12584	1.31834	4.74675	0.472658	0.048212	down
CCND2	18.816	12.0177	29.8809	19.3457	9.28552	12.7762	8.97317	14.0029	0.562548	0.0482547	down
CDKL5	13.0619	21.4225	22.8995	28.7188	11.5332	13.6396	10.3256	12.4926	0.55737	0.0483836	down
FBLN1	140.658	113.006	193.633	101.051	46.9776	95.5911	75.4221	109.647	0.5975	0.0484501	down
ZFR2	10.6682	7.88826	24.8028	5.99675	4.01932	8.46581	5.64018	4.73612	0.463194	0.0485234	down
LOC101118398	0.133264	0.0974842	0.177959	0.108936	0.0714387	0.0609633	0.0584049	0.0817166	0.52647	0.048552	down
LOC114117577	3.49731	6.91466	18.6495	10.4703	2.57166	4.44665	6.07063	4.24472	0.438474	0.0486061	down
NPTXR	81.09	53.884	259.047	90.1289	41.2842	76.1043	42.9287	75.8983	0.487898	0.0486559	down
PLAT	20.1074	10.8559	25.6435	6.43211	4.00801	8.94279	10.9271	9.49778	0.529445	0.0487404	down
PRSS12	4.01034	3.86099	7.33078	4.11081	1.69522	4.16897	1.60969	2.79164	0.531536	0.0488611	down
PCOLCE2	1.0713	0.294254	2.47376	0.1865	0.249733	0.416576	0.45302	0.442074	0.387848	0.0488874	down
FAM135A	857.275	892.066	1933.49	834.301	630.361	649.121	633.833	774.026	0.594922	0.0489012	down
MAP3K5	3.24058	1.93931	11.6978	3.32475	3.04586	2.85528	2.11644	2.18698	0.505114	0.0490704	down
TCFL5	12.167	9.10929	22.0507	8.05104	5.43785	7.69569	6.03594	8.64664	0.541401	0.049073	down
PFKM	13.0269	8.64805	20.5164	13.6483	7.123	7.80343	7.37207	9.59091	0.57109	0.0490795	down
LRMDA	0.646716	0.525247	1.26905	0.39074	0.333148	0.447484	0.309407	0.402958	0.527233	0.0490859	down
CAVIN1	3.08796	2.68336	3.88809	3.5437	1.75814	2.13927	2.00495	2.40997	0.629573	0.0490861	down
ADAMTS19	1.71726	0.819298	3.33094	0.892212	0.624688	0.940461	0.756364	1.26758	0.530954	0.0491153	down
HSPA12B	16.9224	13.7639	27.8515	11.3814	8.56354	9.86638	9.1625	12.5567	0.574222	0.0492855	down
ANO5	0.382025	0.222725	0.824395	0.269194	0.219065	0.192755	0.163475	0.20544	0.459705	0.0494534	down
PID1	2.61248	2.24307	6.6349	2.19609	1.5058	2.66756	1.08495	1.12903	0.466687	0.0494947	down
FAM102B	6.49645	9.88945	14.9613	4.92449	3.45868	6.54129	5.00133	4.79462	0.545769	0.0495351	down
LOC105610100	0.356611	0.061957	0.239045	0.290669	0.0775	0.01254	0.040425	0.177961	0.325247	0.0496841	down
WASF3	1.9043	1.78107	3.19257	1.99709	1.33789	1.26179	1.00971	1.63394	0.590795	0.0497483	down
SOX6	0.219066	0.0667963	0.572776	0.0572636	0.0920086	0.139381	0.0690034	0.0620547	0.395728	0.0497626	down
CCN3	0.141766	0.0429584	0.171457	0.0395336	0.0352512	0.0378786	0.0238805	0.0736188	0.431192	0.0498316	down
GNG2	0.448559	0.264722	0.777595	0.232798	0.217486	0.147815	0.146013	0.324793	0.485073	0.0498691	down
YWHAQ	11.513	10.2445	18.4639	9.88575	5.88035	5.6534	9.31764	9.5779	0.607284	0.0498961	down
STAT5A	1.3196	0.933923	2.31679	0.808354	0.568637	0.696054	0.688657	0.992822	0.547751	0.0499623	down

## Sheet: Supplementary Table S4
Supplementary Table S4 Bar blot of GO enrichment analysis of differential genes in LP_HBB VS LP_LBB group
GO_ID	GO_Term	GO_function	GO_class	Genes	S gene number	TS gene number	B gene number	TB gene number	pvalue
GO:0006355	regulation of transcription, DNA-templated	biological_process	8	LOC105614990;LOC114118036;MYC;LOC114111213;LOC105602020;HOXB6;CDCA7;FHIT;LOC105607091;LRRFIP1;SOX4;EBF1;SFMBT2;VGLL3;MEIS2	15	346	974	25029	0.371437
GO:0045944	positive regulation of transcription by RNA polymerase II	biological_process	10	ZEB1;RNF4;PPP1R12A;SOX4;LOC105607091;LOC114110406;EBF1;ELF3;MYC;PPARGC1B;GRIN1;WNT7A;FOSB	13	346	853	25029	0.399617
GO:0007186	G protein-coupled receptor signaling pathway	biological_process	5	LOC105611997;MRGPRF;LOC114112545;LOC114108698;PTGFR;ADGRF4;ADGRG2;ARHGEF11;LOC114114966;LOC101120749;PTGER3;LOC114114964;GNG4	13	346	2101	25029	0.999825
GO:0055114	oxidation-reduction process	biological_process	4	MSRB3;FADS6;ME3;FOXRED2;LOC101106919;GFOD1;LOC780772;GAPDH;LOC101112335;LOC105605975;NOX4;NOS1;VAT1L	12	346	813	25029	0.449862
GO:0043547	positive regulation of GTPase activity	biological_process	8	CAMK2G;RGS17;GRIN1;LOC105606506;WNT11;TBC1D2;ARHGEF11;STXBP5L;CYTH3;FNBP1	10	346	426	25029	0.0733603
GO:0043066	negative regulation of apoptotic process	biological_process	9	LOC105605968;LOC101113221;MYC;WNT11;FLNA;LOC101104705;LOC101108163;WNT7A;AQP1	9	346	334	25029	0.0436161
GO:0007268	chemical synaptic transmission	biological_process	9	KCNMB1;LOC114118399;LOC105602212;MIR125B;LOC114118759;GRIN1;APBA2;GJC1;PENK;NRXN1	8	346	146	25029	0.000993707
GO:0008285	negative regulation of cell population proliferation	biological_process	7	SCIN;DPT;ZEB1;NOX4;LOC114112253;LOC114112252;LOC114112251;PTGES;SOX4;MYOCD	8	346	257	25029	0.0271529
GO:0008284	positive regulation of cell population proliferation	biological_process	7	MYC;SOX4;MYOCD;LOC105611998;MZB1;ROGDI;TNC;EPHA1	8	346	311	25029	0.0683735
GO:0006508	proteolysis	biological_process	7	LOC114118885;LOC114118884;MASP1;LOC101105864;MMP7;ADAM11;LOC114118377;LOC114109580;ADAM22	8	346	480	25029	0.346222
GO:0043065	positive regulation of apoptotic process	biological_process	9	GRIN1;LOC105605968;SLIT2;SOX4;RHOB;WNT11;SCIN	7	346	193	25029	0.0182017
GO:0030154	cell differentiation	biological_process	5	ELF3;RHOB;PDLIM7;CAMK2G;STYK1;ANGPT1;LOC114109013	7	346	255	25029	0.0649002
GO:0045893	positive regulation of transcription, DNA-templated	biological_process	9	LOC114110406;WNT11;TGFB1I1;ARHGEF11;MYC;EBF1;SOX4	7	346	314	25029	0.146415
GO:0006366	transcription by RNA polymerase II	biological_process	9	MYOCD;LOC101113221;SOX4;LOC101108163;EBF1;FOSB;ELF3	7	346	388	25029	0.291205
GO:0090263	positive regulation of canonical Wnt signaling pathway	biological_process	10	DKK2;SOX4;WNT7A;RSPO2;RSPO1;CAV1	6	346	67	25029	0.000328076
GO:0007605	sensory perception of sound	biological_process	8	LOC114108698;LOC114114966;LOC114114964;LOC101120749;ATP6V0A4;ATP6V1B1	6	346	114	25029	0.00511138
GO:0030335	positive regulation of cell migration	biological_process	8	EDN1;EPHA1;MYLK;AQP1;SEMA3D;WNT11	6	346	147	25029	0.0166554
GO:0042127	regulation of cell population proliferation	biological_process	6	SGK1;MZB1;S100A11;LOC114112253;LOC114112252;LOC114112251;STYK1;CDCA7	6	346	161	25029	0.0247771
GO:0016567	protein ubiquitination	biological_process	11	FBXL22;LOC101118851;KLHL3;LOC114111213;FBXO32;RNF4	6	346	318	25029	0.278029
GO:0006351	transcription, DNA-templated	biological_process	8	EBF1;LOC105607091;LRRFIP1;CDCA7;LOC105614990;FHIT	6	346	747	25029	0.948
GO:0007015	actin filament organization	biological_process	6	PDLIM3;LOC114116158;PPARGC1B;LOC114110488;LMOD1	5	346	70	25029	0.00284746
GO:0035725	sodium ion transmembrane transport	biological_process	10	LOC114115243;SLC24A2;SCNN1A;LOC494440;SLC9A9	5	346	72	25029	0.00321899
GO:0000165	MAPK cascade	biological_process	11	MYC;CAMK2G;CAV1;MAPK4;GRIN1	5	346	84	25029	0.00621309
GO:0071805	potassium ion transmembrane transport	biological_process	10	KCNG4;AQP1;KCNN3;KCNMB1;KCNE4	5	346	102	25029	0.0137299
GO:0001525	angiogenesis	biological_process	5	NRP2;CAV1;WNT7A;RHOB;ANGPT1	5	346	118	25029	0.0241812
GO:0016021	integral component of membrane	cellular_component	5	MUC3A;LOC101117112;LOC114114966;ADGRG2;VDAC1;LOC114113791;NRXN1;LOC105606506;LOC101112335;LOC105605975;B3GALT5;SLC30A10;PTGFR;THSD1;TPM1;LOC105607702;LOC101106919;SGPP1;SLC25A27;PTCHD4;LOC114118749;LOC101108998;JPH2;ADAM11;LOC105611997;PTGER3;LOC114114964;LOC114114615;NTNG1;PARM1;LOC101104745;ADORA1;PTGES;TMEM92;LOC114115243;PCDH7;LOC101104028;THSD7A;SEMA3D;LOC114115245;LOC114109728;CHST8;LOC1011…	90	346	6048	25029	0.226663
GO:0005737	cytoplasm	cellular_component	5	ACSS2;FILIP1;LOC114112253;LOC114112252;LOC114112251;S100A11;LOC101120749;CA1;ARHGEF11;PRUNE2;LOC101123316;LOC114117823;EPHA4;CDCA7;PSPH;PDLIM7;KCNN3;INPP5J;LOC114109390;LOC114116065;LOC114111213;LOC114110288;PDLIM3;ZEB1;LOC114108698;PLIN4;PADI1;LOC101104705;LOC105611998;LOC101113279;LOC101108163;CAMK2G;LOC105614990;LOC114114964;LOC114116932;MAPK4;PTGES;LOC114116074;FLNA;WASF1;TGFB1I1;SCIN;GAPDH;R…	60	346	4093	25029	0.32992
GO:0005886	plasma membrane	cellular_component	4	LOC101104745;GRIN1;CAV1;SLC30A10;STXBP5L;DKK1;LOC114112253;LOC114112252;LOC114112251;AQP1;FLNA;PALLD;LOC105611786;PTGER3;TMED10;LOC114109630;LOC101105609;LOC114109632;CAMK2G;LOC114118885;LOC114118884;NRXN1;KCTD7;CDH3;NTNG1;PLIN4;CALD1;SMPDL3B;XKR8;SLC51B;VDAC1;LOC114118749;ARRDC2;PTPN1;LOC114116118;LOC114118399;LOC105602212;MIR125B;PCDH7;CD55;ADORA1;INPP5J;LOC114118759;LOC105611997;ABCA12;LOC1011…	48	346	3513	25029	0.558808
GO:0005634	nucleus	cellular_component	6	PALLD;LOC105611786;NUGGC;RHOB;RGS17;GEM;RGS2;PARM1;PKIB;MAPK4;LOC101122817;TCEAL6;MYOCD;VGLL3;FOSB;HELLS;LOC114109518;PDLIM7;LOC114110406;LOC114118412;GAPDH;LOC114109013;LOC101111596;LOC114116065;WASF1;LOC114113178;FOXP2;LOC114116666;ELF3;PPARGC1B;EBF1;MYC;SOX4;HOXB6;LOC114116074;LOC105611998;LOC105605968;VDAC1;LOC105614990;SGK1;LOC101118928;ZPBP;MEIS2;AQP1;S100A11;LRRFIP1;TCEAL2;FBXO32;LOC105607…	48	346	3907	25029	0.834082
GO:0070062	extracellular exosome	cellular_component	7	LOC114118377;THSD7A;VDAC1;LOC114114964;LOC114114966;LOC101113221;GNG4;EPHA10;LOC101107970;MYLK;RHOB;SLIT2;AQP1;DES;PADI1;CD55;MMP7;ADGRG2;MRGPRF;PSAT1;FHIT;BPNT1;THBS4;LOC101108163;LOC101106919;LOC114108698;S100A11;LOC101120749;SMPDL3B;XKR8;DPT;LOC114109518;FLNA;ATP6V0A4;LOC494440;LOC114115243	35	346	2680	25029	0.665669
GO:0005615	extracellular space	cellular_component	4	EDN1;DKK2;MASP1;SMPDL3B;XKR8;LIPG;THBS4;OGN;SLIT2;SEMA3D;LOC101121216;TNC;DPT;PRTG;LOC105604171;WNT11;DKK1;BCHE;LOC101104705;LOC105616741;BMPER;S100A11;WFDC1;LOC114116917;WNT7A;PLBD1;ECM2;CHRDL2	27	346	1095	25029	0.0028123
GO:0005887	integral component of plasma membrane	cellular_component	6	EPHA1;TSPAN2;LOC101111313;KCNH2;ADRA2A;P2RX1;PCDH7;SLC6A9;CAV1;CLDN1;EPHA4;MRGPRF;LOC114114000;GRIN1;GRIK3;SCNN1A;SLC24A2;EPHA10;CHRM3;CD55;PLXNA4;NRXN1;SLC7A2;AQP1	24	346	894	25029	0.00161674
GO:0005829	cytosol	cellular_component	6	KLHL3;KCTD7;LRRFIP1;LOC105605968;CYTH3;MAP1LC3A;LOC114112253;LOC114112252;LOC114112251;BICD1;CAMK2G;RGS2;GAPDH;LOC101121655;LOC105614990;EDN1;FHIT;JPH2;LOC114114036;ABCA12;LOC101123341	19	346	1681	25029	0.84799
GO:0005654	nucleoplasm	cellular_component	6	SFMBT2;DDB2;LOC105607091;FBXO32;HPSE;LOC114111213;SOX4;ZEB1;MYC;CAMK2G;LOC101103178;SGK1;BLOC1S6;LOC101108163;LOC105611998;ACSS2;CDCA7;TRIM66	18	346	1774	25029	0.936251
GO:0009986	cell surface	cellular_component	4	ITGA8;CDH17;LOC114116396;MSLN;ADGRG2;LIPG;RSPO2;CD55;LOC101120749;LOC101112335;LOC105605975;LOC114114966;WNT7A;LOC114108698;NRXN1;SLIT2;GRIN1;KCNH2;LOC114114964	17	346	374	25029	2.05031e-05
GO:0005925	focal adhesion	cellular_component	7	RHOB;LOC114109518;WASF1;LOC114112253;LOC114112252;LOC114112251;LOC101113221;FLNA;ITGA8;NEXN;TGFB1I1;CAV1;TNS1;PALLD;LOC105611786;PDLIM7;TNC;SYNPO2;LOC101108163;PPP1R12A	17	346	474	25029	0.000359622
GO:0005576	extracellular region	cellular_component	3	GFOD1;RSPO3;LYPD1;LOC106990096;LOC114109013;LOC114118885;LOC114118884;MZB1;NTNG1;PENK;C1QL3;RSPO2;C1QTNF3;CD55;ANGPT1;LOC114116917;ZPBP	16	346	660	25029	0.0220957
GO:0016020	membrane	cellular_component	3	RGS17;RASD2;GFAP;LOC114113178;LOC105605968;LOC101113221;GBGT1;CAMK2G;TNC;MAMDC2;BICD1;LOC101108163;RIMS1;RASL12;LOC114117823	15	346	1348	25029	0.839575
GO:0005783	endoplasmic reticulum	cellular_component	6	MSRB3;BCHE;GRIN1;LOC105605968;MAMDC2;CAV1;THBS4;EDEM1;SGPP1;ITGA8;NRXN1	11	346	563	25029	0.159325
GO:0005622	intracellular	cellular_component	4	LOC114118036;NOS1;RYR3;ADCY8;HPCAL4;RASL12;RASD2;LOC114109390;LOC105607091;TBC1D2;LOC105602020	11	346	849	25029	0.62916
GO:0005509	calcium ion binding	molecular_function	7	PSPH;SLIT2;S100A2;SCIN;LOC114114964;LOC101104745;LOC114108698;EDEM1;HPCAL4;MYL9;NRXN1;SGCA;LOC114114966;MASP1;SCUBE2;SLC24A2;HMCN2;PADI1;LOC114118749;LTBP1;S100A11;RYR3;CDH3;LOC101120749;PCDH7;CDH17;LOC114116396;THBS4;GRIN1;SPOCK2	29	346	734	25029	4.69254e-07
GO:0008270	zinc ion binding	molecular_function	8	CA1;MMP7;PDLIM3;LDB3;LOC114112253;LOC114112252;LOC114112251;LOC114115257;LOC101112483;TGFB1I1;LOC101103178;PDLIM7;MSRB3;TRIM66;ADAM22;LOC114118412;PTPN1;LOC114111213;VAT1L;LOC114118377;RNF4	19	346	1263	25029	0.385589
GO:0005524	ATP binding	molecular_function	5	LOC105605968;EPHA4;ACTA1;DGKH;LOC101122817;SGK1;ATP6V1B1;P2RX1;ABCA12;MYLK;STYK1;EPHA1;CAMK2G;MYH11;LOC101111596;ABCD2;EPHA10;HELLS;MAPK4	19	346	1590	25029	0.776333
GO:0046872	metal ion binding	molecular_function	6	EBF1;NRP2;LOC114109518;LOC101117527;ZEB1;ME3;NRXN1;LOC114112253;LOC114112252;LOC114112251;MYLK;KLF17;LOC105607091;TGM7;LOC105602020;LOC105605968;TSHZ2;LOC114118036;LDB3;RIMS1	18	346	1518	25029	0.781849
GO:0005515	protein binding	molecular_function	4	LOC114114904;LOC114110281;BLOC1S6;NTNG1;NRXN1;LOC114118412;LRRFIP1;GFOD1;RGS17;CAMK2G;CD55;GRIN1;LOC114112492;GFAP;LOC114112647;LOC114112539;GAPDH	17	346	1261	25029	0.577664
GO:0042803	protein homodimerization activity	molecular_function	6	CAMK2G;LRRFIP1;MASP1;S100A11;TRPM8;MYOM1;KCNH2;MAPK4;ABCD2;BLOC1S6;LOC114118412;FLNA;PSPH;SLIT2	14	346	658	25029	0.0746592
GO:0042802	identical protein binding	molecular_function	5	CAMK2G;S100A2;CAV1;CLDN1;FHIT;RNF4;DES;EPHA4;BCHE;FNBP1	10	346	478	25029	0.128496
GO:0003779	actin binding	molecular_function	6	KLHL3;MYLK;LMOD1;CALD1;PALLD;LOC105611786;CNN1;WASF1;SCIN	8	346	229	25029	0.0147384
GO:0000166	nucleotide binding	molecular_function	5	ADCY8;RBM24;FHIT;LOC114111301;PPARGC1B;RBPMS2;ENOX1;CAMK2G	8	346	481	25029	0.348294
GO:0003676	nucleic acid binding	molecular_function	5	KLF17;PPARGC1B;LOC105607091;LOC105602020;LOC114118036;ENOX1;LOC114115293;RBPMS2	8	346	689	25029	0.739329
Notes: 1S gene number: Annotated as the number of genes with significant differences for a particular GO.
2TS gene number: The number of genes with significant differences.
3B gene number: Annotated as the number of genes for a particular GO.
4TB gene number: The number of total genes.

## Sheet: Supplementary Table S5
Supplementary Table S5 Bar blot of GO enrichment analysis of differential genes in LP_HBB VS LP_LB+ group
GO_ID	GO_Term	GO_function	GO_class	Genes	S gene number	TS gene number	B gene number	TB gene number	pvalue
GO:0045944	positive regulation of transcription by RNA polymerase II	biological_process	10	FOSB;BMP7;TCF7L2;IRF4;FGFR2;BRCA1;HOXA10;HOXA11;HOXA9;FOXM1;NR4A1;RXRA;LOC114113227;TOP2A;ZEB2;HOXD9;HOXD11;HOXD10;LOC101123349;MSX1;RNF4;LOC105607091;HAND2;STAT5A;FOS;CKAP2;CREB3L4;LOC114113045;MEIS3;EGFR;LDB2;LOC101108106;MLXIPL;NOD2	30	722	853	25029	0.154112
GO:0043547	positive regulation of GTPase activity	biological_process	8	RGS5;ADGRB3;SYNGAP1;ARFGEF3;LOC114112164;ARHGEF25;SLC26A10;RGS13;IQGAP3;PSD3;IQSEC1;MCF2;RALGPS2;WNT4;PLEKHG7;ARHGEF17;SFRP1;HGFAC;RGS12;PLCE1;ST5;FGD6;ARHGEF37;RASA2;RAP1GAP2;ARHGAP10;TRNAQ-UUG	24	722	426	25029	0.00153269
GO:0055114	oxidation-reduction process	biological_process	4	LOC101109578;LOC101117786;MARC1;LOC114117987;LOXL4;PXDN;ALDH1A2;P3H2;HSD17B10;LOC105607754;CP;PRXL2A;PYROXD2;FTH1;LOC101105359;ALDH1A3;KDM1B;LOC105613870;OXNAD1;CYP2A6;MOXD1;MSRA;AKR1B1;RRM2	24	722	813	25029	0.483406
GO:0000122	negative regulation of transcription by RNA polymerase II	biological_process	10	PRDM1;DMAP1;TCF7L2;TBX3;PIAS1;HOXD9;HOXD11;HOXD10;SAP30;LOC101111401;NR2F2;LOC101123158;FGFR2;MSX1;FOXM1;SATB1;ZBTB16;AURKB;MLXIPL;ZEB2;SUV39H2;RXRA;TLE4;LOC101123349;UHRF1	23	722	633	25029	0.153755
GO:0007165	signal transduction	biological_process	4	RIN2;ARHGAP11A;ABCC8;LOC101122961;ARHGAP10;TRNAQ-UUG;EDARADD;LOC114114506;HMOX1;CCN6;TENM4;RASSF8;SMOC2;MAGI2;PDE11A;GNB4;LOC101123349;HGFAC;RGS12;SLC22A17;LOC114111033;LOC101108282;HPCAL4;GABRB1;ARHGAP20	22	722	649	25029	0.248129
GO:0006355	regulation of transcription, DNA-templated	biological_process	8	WT1;RXRA;ZFP69B;LRRFIP1;DLX6;FOS;E2F2;CDCA7;LOC106991016;PDLIM1;HOXD3;MIR10B;MEIS3;LOC101108106;HOXA10;HOXA11;HOXA9;SSC5D;NAT14;HOXD9;HOXD11;HOXD10;LOC101122961;LOC101110340;LOC105607091;VGLL3;NR2F2	21	722	974	25029	0.936239
GO:0006508	proteolysis	biological_process	7	GCA;ADAMTS20;LOC105616812;ADAMTS10;LOC114110156;LOC114110044;ADAMTS5;MMP19;ADAMTS18;ENPEP;LOC114118377;THSD4;RHBDL3;PRSS16;LAP3;CNDP2;LOC101121723;PAPPA;DDI1;HGFAC;RGS12	19	722	480	25029	0.103674
GO:0006351	transcription, DNA-templated	biological_process	8	RXRA;UHRF1;CDCA7;HOXD3;MIR10B;TBX3;LOC101110340;TLE4;ZFP69B;NR2F2;SSC5D;NAT14;BIRC5;SATB1;SUV39H2;LOC101108106;TCF7L2;LRRFIP1;HOXD9;HOXD11;HOXD10;HOXA10;HOXA11;HOXA9;LOC105607091	19	722	747	25029	0.74492
GO:0035556	intracellular signal transduction	biological_process	5	LOC114112164;DCLK2;PLEKHG7;MCF2;SPSB1;DEPDC1;ECT2;RASA2;NPR2;MASTL;DGKG;MARK1;ADCY7;DCLK1;MELK;LOC101113126;SOCS2	17	722	325	25029	0.0138967
GO:0008283	cell population proliferation	biological_process	3	LOC114112644;TACC3;LOC114112702;LOC114112704;LOC114112701;EGFR;LOC114112646;TCF7L2;ZFP36L1;ENPEP;PDXK;LOC105615308;DLX5;LOC105615971;LOC114112489;LOC114112490;LOC114112488;FAM83D;LOC114112677;GMNC	16	722	218	25029	0.000627604
GO:0043066	negative regulation of apoptotic process	biological_process	9	AURKA;LOC101108163;ADAMTS20;BIRC5;KRT18;GREM1;LOC105611571;TBX3;STAT5A;ARHGAP10;TRNAQ-UUG;LOC101113126;LOC101123349;CDK1;MSX1;EGFR;DPEP1	16	722	334	25029	0.0339741
GO:0006468	protein phosphorylation	biological_process	9	BUB1B;DCLK2;BIRC5;NEK2;PRKG1;TTK;MMD2;BUB1;SPEG;LOC105615971;NPR2;MARK1;DCLK1;LOC114110455;LOC114113045;MASTL	16	722	377	25029	0.0814434
GO:0007186	G protein-coupled receptor signaling pathway	biological_process	5	APLNR;LOC114108698;RAMP2;LOC101120749;SUCNR1;PDE11A;ADGRB3;SFRP1;CHRM2;RGS13;GPR173;LPAR4;PTGER3;MC4R;GPR157;GNG4	16	722	2101	25029	1
GO:0051301	cell division	biological_process	4	CDC6;MASTL;AURKA;SPC24;CDCA2;CDK1;ERCC6L;BIRC5;CNTRL;CDC25C;FAM83D;MIS18A;KIF14;CKS2;CDCA3	15	722	209	25029	0.00114852
GO:0006366	transcription by RNA polymerase II	biological_process	9	ZEB2;MEIS3;FOS;HOXA10;HOXA11;HOXA9;LOC114113045;CREB3L4;MSX1;DLX5;FOXM1;IRF4;FOSB;LOC101108163;HAND2;NR4A1;LOC101123349	15	722	388	25029	0.155462
GO:0045892	negative regulation of transcription, DNA-templated	biological_process	9	ZNF423;CBFA2T3;GREM1;BMP7;CENPF;WNT4;SUV39H2;TCF7L2;BIRC5;DEPDC1;BRCA1;TBX3;LRRFIP1;GCLC	14	722	321	25029	0.0832716
GO:0006334	nucleosome assembly	biological_process	7	LOC101111401;LOC114109691;LOC101114146;LOC101111915;LOC101119941;LOC101120455;LOC101122637;MCM2;LOC101113893;LOC114109686;LOC101123158;LOC101110185;LOC101119679	13	722	136	25029	0.000160746
GO:0055085	transmembrane transport	biological_process	6	ABCA6;SLC37A4;SLC25A36;SV2A;ABCA10;PANX3;LOC105614203;LOC101104054;GJB1;SLC41A2;CACNA1C;LOC114114285;LOC114117859;SLC22A17;ABCB4;ABCB1;LOC101121256;LOC114108609	13	722	240	25029	0.0226307
GO:0008284	positive regulation of cell population proliferation	biological_process	7	STAT5A;KIF14;VWCE;GREM1;NTRK3;MLXIPL;ALDH1A2;PDGFD;FOXM1;FGFR2;CNTFR;TBX3;LAMC2	13	722	311	25029	0.117572
GO:0070588	calcium ion transmembrane transport	biological_process	11	CACNA1A;LOC114109423;GRM7;LOC105603421;CACNA1C;LOC114114285;SLC24A3;TRPC3;CACNA1H;ATP2B2;SLC8A1;CACNA1G;CACNA2D1;SLC24A2;TRPC4	12	722	110	25029	8.06576e-05
GO:0007156	homophilic cell adhesion via plasma membrane adhesion molecules	biological_process	7	PCDH10;LOC106991170;PCDHAC1;SMAGP;FAT2;CLSTN3;CDH2;SDK2;CDH11;CLSTN2;DSG1	11	722	138	25029	0.00223718
GO:0043065	positive regulation of apoptotic process	biological_process	9	TOP2A;MELK;LOC114113045;ALDH1A2;NR4A1;BMP7;SHQ1;RXRA;NTRK3;ZBTB16;ECT2	11	722	193	25029	0.0248092
GO:0007155	cell adhesion	biological_process	4	CCN6;JCAD;LOC114110433;PCDHAC1;TROAP;SPON1;POSTN;IBSP;NECTIN3;GPNMB;LAMC2	11	722	210	25029	0.0419054
GO:0007018	microtubule-based movement	biological_process	5	KIF18B;KIF14;KIF22;KIF11;KIF23;KIF4A;KIFC1;LOC114108731;KIF5A;CENPE	10	722	98	25029	0.000535085
GO:0007507	heart development	biological_process	6	NTRK3;RAMP2;HAND2;ZFP36L1;RXRA;LOC105615971;CACNA1C;LOC114114285;CC2D2B;DNAAF3;FREM2	10	722	128	25029	0.00402447
GO:0005737	cytoplasm	cellular_component	5	RNF208;LOC114109063;LRRFIP1;GALM;MASTL;PPP1R14A;CELF2;NKD1;ENPEP;LOC114108698;PRKG1;MELK;PAK3;NEK2;KIF11;SYNGAP1;NUSAP1;MYH14;NCAPG;AURKB;CACNA1C;LOC114114285;EPB41L2;BUB1;DACT3;ABCB4;ABCB1;LOC101121256;LOC114108609;ANKRD6;STMN2;SPSB1;MEDAG;DNAAF3;SDSL;CNKSR2;RALGAPA2;TENM4;LOC114114078;SHQ1;CNTRL;KIF22;RGS5;IQGAP3;FBP1;SYNPO;SMC2;LOC101120749;RNF4;KRT7;SMTN;KNTC1;NUMBL;CDK2AP2;TPMT;TALDO1;CACNA1…	144	722	4093	25029	0.00553223
GO:0016021	integral component of membrane	cellular_component	5	LOC101117786;GPR173;CACNA1C;LOC114114285;LOC101117703;ENPEP;LOC114115243;LOC101120749;FGFR2;SEMA5A;MARC1;RYR1;MINAR1;MARVELD3;NFASC;SLC41A2;FRRS1L;LOC105613870;SFRP1;LOC101123372;SLC12A3;MC4R;MMD2;PANX3;LRRN1;B3GALT5;PIGZ;AMHR2;CLSTN3;GJB1;CLDN7;LRP1;LOC101104700;LOC114117257;CRB1;CC2D2B;TMEM47;ADRA2B;SDK2;SORCS2;IGSF6;CLSTN2;ADCY6;FAM160A1;SLITRK4;CD320;LOC101105860;NPR2;FAT2;FCGR2B;LOC114117987…	138	722	6048	25029	0.999579
GO:0070062	extracellular exosome	cellular_component	7	KRT18;C12H1orf116;LOC101109899;LAP3;SYT7;LOC101121723;JCHAIN;LOC105612199;LOC114118413;LOC105602268;ENPP6;TALDO1;LOC114116387;CD320;THSD4;GALNT3;LOC114111559;LOC114113049;ANGPTL1;GNB4;LOC101111401;PLA1A;NFASC;PLSCR4;LOC101109919;KNL1;LOC114108698;ABCB4;ABCB1;LOC101121256;LOC114108609;CDH2;LCP1;LOC114115243;BGN;PROM1;LOC114108774;LOC114109664;FAT2;AIF1L;ACPP;LOC114109701;CTDSPL;LOC105603371;LOC101…	105	722	2680	25029	0.000710707
GO:0005886	plasma membrane	cellular_component	4	SLC24A3;GCA;TMEM47;CHRM2;ERCC6L;ATP2B2;CA2;LOC114116073;PAK3;PLSCR4;GJB1;LOC114115392;RAP1GAP2;CACNA1H;MELK;PRKG1;ADRA2B;CALD1;SNX20;LOC106991170;ENPP6;SYTL5;ADCY7;PLCE1;KIRREL1;LOC101105860;MC4R;RAMP2;CD320;CNKSR2;LOC105604469;GPM6A;LOC105606646;LOC114109236;LOC114109224;LOC114109242;LOC114109240;LOC114109235;LOC114109222;LOC114109228;LOC114109215;LOC114109227;LOC114109223;RAB37;CACNA2D1;WNT4;DP…	100	722	3513	25029	0.574545
GO:0005634	nucleus	cellular_component	6	FGFR2;TJP3;WT1;CDCA2;BIRC5;DSP;MIS18A;CDC25C;ARMC12;IGFN1;EPB41L5;LOC114113460;LOC114116151;LOC114109664;HDX;CENPT;RABGAP1L;ANKRD6;NEK2;PRDM1;LOC101123349;HJURP;LOC114110433;VGLL3;LOC101113893;NR2F2;FOS;ACPP;FOSB;MAPK4;LOC101108106;CDK2AP2;ASPM;LOC114109686;LOC114116074;SAE1;TDRD9;TBX3;CBFA2T3;EPB41L2;HMOX1;DLGAP5;STAT5A;SATB1;LOC114114807;ZEB2;CENPE;LOC105611571;CDK1;STC1;SUV39H2;HOXA10;HOXA11;H…	100	722	3907	25029	0.916917
GO:0005654	nucleoplasm	cellular_component	6	CDC20;MCM2;ZNF367;AURKB;CNDP2;TLE4;LOC114108774;STOX1;HOXD9;HOXD11;HOXD10;TCF7L2;SMAGP;CDCA7;E2F2;UBXN7;HNRNPA0;RNF208;DEPDC1;MYO18B;CDC6;LAP3;CYTIP;LOC101105290;LOC101123349;PDXK;DTL;ANLN;MSRA;AK9;LOC114116387;FNDC1;CLSPN;FGFR2;LOC114109699;SHQ1;LOC101109899;FOS;IRF4;BUB1;LMNB1;CENPF;LOC105607091;MCM4;LOC101120455;C2H2orf88;NUP88;MTMR3;KIF23;POLE;KNL1;MSX1;CHEK1;LOC101108106;LOC114108780;LOC1141…	71	722	1774	25029	0.00322711
GO:0016020	membrane	cellular_component	3	IMPAD1;LOC101108163;LOC101123349;LOC101108868;RASD2;LOC114108774;LOC101109899;LOC105615971;LAMC2;LOXL4;CFAP161;MKI67;LOC101120732;CNTRL;BICD1;LOC101118484;KIFC1;CNKSR2;MCM4;PDGFD;CENPE;KIF11;KIF5A;IRF4;LOC106992027;CEP55;BUB1;TTK;MYH14;PSD3;ATP2B2;LOC101105290;GFAP;CACNA1C;LOC114114285;LOC114109417;CDK1;SORCS2;TPM4;NDC80;LOC114109701;NCAPG;LOC114108780;LOC114112309;LOC101109919;XYLT1;SSC5D;NAT14;…	48	722	1348	25029	0.0779202
GO:0005829	cytosol	cellular_component	6	LOC101123349;PRKG1;FMNL2;BAD;RGS13;LRRFIP1;NOD2;FOS;SAE1;LOC105602432;LOC114111094;PDXK;KIF5A;LOC114110610;SHQ1;GNB4;ARHGAP10;TRNAQ-UUG;CD24;SYT7;GCLC;LOC101108106;FTCD;LPAR1;LCP1;MYLIP;PDE11A;MAP1B;PGM5;RAP1GAP2;TPM4;RGS2;LOC114111559;AHNAK;FBP1;SLC12A3;BICD1;LOC101113126;NBEA;PAK3;KCTD7;PLCE1;BIRC5	41	722	1681	25029	0.888098
GO:0005887	integral component of plasma membrane	cellular_component	6	SLC8A1;LOC114109395;SMAGP;CATSPERZ;KCNK4;DCLK1;PCDHAC1;TLR5;CHRM2;LPAR1;SLC5A1;SLCO4A1;LOC101121723;ARHGEF25;SLC26A10;SLC22A17;KIAA1324;STEAP1;SLC38A1;GABRB1;NTRK3;SLC38A4;SLC24A2;ATP2B2;GPNMB;TRPC3;EPHB2;SLC4A3;LOC114109423;GRM7;LOC105603421;ADRA1B;TSPAN5;TENM4;LOC114110156;LOC114110044;AQP9;ZDHHC2;SLC39A6;SLC24A3;FGFR2;TFRC;ZDHHC19;LOC101104490;P2RY14;LOC114118048;LOC114118053;LOC105605834	40	722	894	25029	0.00430927
GO:0005615	extracellular space	cellular_component	4	C9H8orf89;IBSP;LOXL4;SERPINA1;ADAMTS5;ANGPTL1;GREM1;LOC114111559;STC1;PDGFD;CHEK1;ACPP;BMP7;POSTN;KCP;SFRP1;SSC5D;NAT14;ABI3BP;GDF11;WNT4;DPEP1;TSKU;LOC105604171;LAMC2;LCP1;RALGAPA2;PROM1;IGFBP2;LOC114113227;ADAMTS20;LOC101121216;KERA;IGFBP5;FMOD;C1QTNF6;SPON1;AGR2;IHH;RBBP8NL	39	722	1095	25029	0.103406
GO:0005622	intracellular	cellular_component	4	LOC114112164;MCF2;LOC105607091;ADCY7;DGKG;DIRAS3;ZNF385D;LOC101117749;DCLK1;DIRAS2;CHMP4C;RHOBTB1;LOC106991938;RUNDC1;ANO5;LOC114113227;RASD2;LOC114110156;LOC114110044;PLEKHG7;SSC5D;NAT14;MYLIP;ADCY6;RALGPS2;GRTP1;RABGAP1L;DCLK2;TRIM16;HPCAL4	27	722	849	25029	0.328447
GO:0005739	mitochondrion	cellular_component	6	BCAT2;LOC101123349;ACSM1;LOC101109578;LAP3;SDSL;LYRM2;SDHAF4;LOC114112309;SLC25A36;MACC1;LOC114108774;HIBCH;OXNAD1;SLC44A1;SUGCT;PRXL2A;HSD17B10;CA5A;MSRA;PRSS35;LOC114109664;CDK1;LOC114113049;AGR2	25	722	1105	25029	0.916508
GO:0005925	focal adhesion	cellular_component	7	TPM4;LOC105609492;KIF23;LOC101108163;LRP1;LOC114109417;LAP3;LOC114114078;ITGA11;EGFR;NFASC;LOC114111559;KIF22;PGM5;PDLIM1;AHNAK;EPB41L5;LOC114113460;LOC105602432;LOC114111094;AIF1L;EPB41L2;LOC101123349;CDH2;SDC1;LCP1	24	722	474	25029	0.00589971
GO:0005783	endoplasmic reticulum	cellular_component	6	TFRC;ZDHHC19;ATP10A;CPED1;CREB3L4;COL26A1;AGR2;PROM1;CERS4;PIGZ;FOS;MAN1A1;SLC39A6;SV2A;EMID1;ERP27;RCN1;SERPINA1;CD320;P3H2;LOC105604976;ZDHHC2;ATP2B2	22	722	563	25029	0.0942084
GO:0009986	cell surface	cellular_component	4	LOC114108698;EGFR;BGN;DEFB112;LOC105603738;CLSTN3;LOC114110156;LOC114110044;CLSTN2;NOD2;SDC1;PROM1;LOC114113227;OTOA;SLC39A6;LOC101120749;LOC101121723;ABCB4;ABCB1;LOC101121256;LOC114108609;RAMP2;GREM1;LPAR1;WNT4;FGFR2	21	722	374	25029	0.00304444
GO:0005524	ATP binding	molecular_function	5	NOD2;MELK;UBE2L6;ABCA6;TTK;FGFR2;ORC1;KIF4A;MARK1;CDK1;ERCC6L;MCM4;CDC6;LOC105614203;LOC101104054;ABCB4;ABCB1;LOC101121256;LOC114108609;AMHR2;KIF23;MYH14;MYO18B;PRKG1;MCM2;MAPK4;AK9;NTRK3;ATP2B2;KIF5A;TK1;SPEG;CENPE;DGKG;TDRD9;CHEK1;KIFC1;TOP2A;ATP10A;EPHB2;PDXK;KIF11;PAK3;TDRD12;NPR2;AURKB;KIF14;KIF18B;KIF22;LOC114113045;MASTL;SMC2;MCM3;DCLK1;BUB1;LOC114109063;BUB1B;MYO15B;EGFR;ABCC8;AURKA;ABCA1…	60	722	1590	25029	0.0203348
GO:0003677	DNA binding	molecular_function	6	HOXA10;HOXA11;HOXA9;LOC101122637;LOC114109699;LOC101122645;STAT5A;LOC114113045;LOC101113108;LOC101119679;MEIS3;LOC114109693;ZFP69B;FOS;LOC101122961;KIF22;LOC101120702;LRRFIP1;NR2F2;TRNP1;LOC101113893;RXRA;MIS18BP1;LOC114109686;CENPT;LOC114115257;LOC101105290;SAMD11;LOC114109690;LOC101110185;LOC101120447;POLE;LOC101120455;SSC5D;NAT14;E2F2;LOC101122904;LOC101106041;HDX;MCM3;LOC101109919;LOC10111994…	52	722	872	25029	7.18915e-07
GO:0005509	calcium ion binding	molecular_function	7	LOC114113227;MGP;CDH2;RCN1;LOC114108698;GCA;LOC106991170;LOC101120749;PLA2G2C;TPM4;RYR1;AIF1L;SMOC2;PCDH10;CALN1;GALNT3;CLSTN3;SYT7;SLC24A2;SCUBE2;LRP1;DGKG;LOC114109423;GRM7;LOC105603421;SLC24A3;RASGRP1;PCDHAC1;LOC114111559;S100G;CDH11;EFCAB5;HPCAL4;MAN1A1;MMP19;NKD1;LCP1;CLSTN2;DSG1;ATP2B2;IHH;SYTL5;MELK;LOC114117257;CRB1;LOC105605854;LOC105605855;VWCE;FAT2;LOC114111037	46	722	734	25029	8.32402e-07
GO:0005515	protein binding	molecular_function	4	RXRA;LAMC2;RMND5A;LOC114117920;TCF7L2;E2F2;SYNPO;CACNA1C;LOC114114285;TPM4;RAB37;KIF5A;LOC101108106;PAK3;LOC114112492;SYT7;LOC114112647;LOC114109701;ZFP69B;HOXA10;HOXA11;HOXA9;LRP1;LOC101123349;FSD2;LOC101108868;SVIL;LOC101118484;TBX3;TLE4;LOC105615308;GFAP;LOC114114034;MYLIP;LRRFIP1;METTL9;LOC101104199;PRR16;ADGRB3;IGFN1;HAND2;PLEKHS1;TROAP;CDK2AP2;LOC105615971;RABGAP1L	42	722	1261	25029	0.186582
GO:0008270	zinc ion binding	molecular_function	8	CA8;LOC114110156;LOC114110044;MMP19;LOC114115257;NR4A1;PDXK;KDM1B;ZDHHC2;TFRC;ZDHHC19;CA5A;PIAS1;RXRA;LOC105611571;UHRF1;ZCCHC24;RNF208;DPEP1;ADAMTS5;ADAMTS20;LOC114118377;ZNF385D;TK1;BRCA1;TRIM16;ENPEP;NR2F2;RASGRP1;BIRC5;RNF4;LOC105615308;LOC105616812;PDLIM1;ADAMTS18;MYLIP;SUV39H2;LOC114113227;ADAMTS10;POLE	38	722	1263	25029	0.417793
GO:0046982	protein heterodimerization activity	molecular_function	6	ADRA1B;RXRA;LOC114109693;LOC101108868;NR4A1;LOC114108701;NECTIN3;LOC114109063;LOC101119679;CENPT;LOC114109699;LOC114109686;LOC101122645;MLXIPL;LOC114109701;GCLC;LOC101118484;BAD;GCA;LOC101122904;LOC101122637;LOC114109691;LOC101109919;HAND2;LOC101113108;LOC101120455;LOC101106041;EGFR;LOC101105290;MAPK4;BTBD11;LOC101120200;TPD52L1;FOS;SAE1;SMC2;TOP2A	37	722	450	25029	1.34744e-08
GO:0046872	metal ion binding	molecular_function	6	RXRA;CACNA2D1;PRDM1;ZNF423;TGM2;CNDP2;ZCCHC24;PAK3;ZFP69B;CACNA1C;LOC114114285;KLF17;FBP1;AMHR2;WT1;ZBTB16;LOC101117215;TCF19;ZFP36L1;HMOX1;ZNF367;ZEB2;CTDSPL;LOC105603371;LOC105607091;MBNL3;LOC106991016;FGD6;SPON1;PDE11A;LOC114112164;LOC114116151;MTMR3;ATP2B2;LOC114118413;LOC105602268;LOC101113715	34	722	1518	25029	0.952483
GO:0042803	protein homodimerization activity	molecular_function	6	LOC105615308;RASGRP1;TOP2A;ZBTB16;NR4A1;TENM4;JCHAIN;LOC105612199;HAND2;CHMP4C;MYOM3;CENPF;TFRC;ZDHHC19;FGFR2;ECT2;MAPK4;LOC114110822;TPD52L1;HMOX1;LRRFIP1;FUT1;IZUMO1;GCA;NECTIN3;AGR2;PDXK;BIRC5;GJB1;NR2F2;SMAGP	28	722	658	25029	0.0272242
GO:0008134	transcription factor binding	molecular_function	5	LOC114112644;LOC101123349;LOC114112677;TCF7L2;RNF4;FOS;CENPF;UBXN7;LOC114112646;E2F2;LOC114112489;LOC114112490;LOC114112488;MLXIPL;LOC114112702;LOC114112704;LOC114112701;PIAS1;RXRA;LOC114113045;HAND2	17	722	245	25029	0.00081105
GO:0003700	DNA-binding transcription factor activity	molecular_function	4	CBFA2T3;TCF7L2;E2F2;LOC101110340;LOC101122961;LOC114112646;LOC114112644;FOS;HOXD9;HOXD11;HOXD10;HOXD3;MIR10B;LOC114112702;LOC114112704;LOC114112701;LOC114112677;LOC114112489;LOC114112490;LOC114112488;MLXIPL;RXRA;ZFP69B;ZNF367	17	722	631	25029	0.64784
Notes: 1S gene number: Annotated as the number of genes with significant differences for a particular GO.
2TS gene number: The number of genes with significant differences.
3B gene number: Annotated as the number of genes for a particular GO.
4TB gene number: The number of total genes.

## Sheet: Supplementary Table S6
Supplementary Table S6 Bar blot of GO enrichment analysis of differential genes in LP_LBB VS LP_LB+ group
GO_ID	GO_Term	GO_function	GO_class	Genes	S gene number	TS gene number	B gene number	TB gene number	pvalue
GO:0045944	positive regulation of transcription by RNA polymerase II	biological_process	10	KLF12;ZBED3;IRF5;STAT5A;HMGB2;LPIN2;HOXD9;HOXD10;HOXD11;ZMIZ1;ZEB2;PKD2;MED12L;LOC114111168;GLI2;WNT7A;PCBP4;ABHD14B;OSR2;SOX6;RXRA;SMO;BRCA1;FOS;SOX4;CREB3L4;HAND2;FOXM1;ELF3;HOXA10;HOXA11;HOXA9;RP1;LOC101114620;SOX17;ESRRG;RARB;ZNF462;ZEB1;TCF7L2;TOP2A;AGAP2;PLAG1;PPP1R12A;LDB2;TCF4;GRIN1;NRG1;RPS6KA1;LOC114113045;FOSB;LOC105605348;CKAP2;LMO1;GATA6;NOD2;GLI3;MAFB;PID1;MEIS3;EBF1;SFRP2	55	1317	853	25029	0.0699056
GO:0007165	signal transduction	biological_process	4	NDRG4;PAPOLB;RADIL;GABRP;ARHGAP20;DLC1;SLC22A17;IGSF1;LRCH2;CCN6;CXCL12;HMOX1;RASSF6;ARHGAP27;LOC114117033;NPTXR;CCN3;LOC114114506;TENM4;ARHGAP10;TRNAQ-UUG;MAGI3;LOC114111033;LOC101108282;SALL2;PPP1R12A;PDE1A;GJA1;RIN1;LOC114114049;LOC101117577;LOC114113810;SMOC2;THBD;SARM1;RASSF9;GNB4;GRASP;ARHGAP11A;P3H3;GNB3;ANTXR1;LOC101122961;PPP1R12B;LOC114117264;GABRB1;PLPPR1;PLPP1;PDE7B;TENM1;PDE11A;SPOCK…	50	1317	650	25029	0.00482133
GO:0055114	oxidation-reduction process	biological_process	4	ALDH1A1;CFAP61;PTGIS;FADS6;BDH1;BCO2;LOC114117630;CHDH;LOC114117987;NOS2;TXNRD1;HMGCR;PLOD1;PXDN;DNAJC10;MSRB3;LDHA;LOC105612852;MOXD1;PRXL2A;TM7SF2;GLRX5;AKR1B1;PRDX2;YWHAQ;LOC101117786;PLOD2;LOC106991429;P3H3;GNB3;GFOD1;LOC101112335;LOC105605975;KDM1B;LOC101110922;CP;CYP2A6;LOC101119648;ALDH1A2;DHCR24;OXR1;LOC105607754;VAT1L;MSRA;LOC114109613;DIO1;HSD17B10	45	1317	813	25029	0.383881
GO:0000122	negative regulation of transcription by RNA polymerase II	biological_process	10	TBX3;FGFR1;LOC101123158;SALL2;TLE4;KLF12;GLI2;SOX6;SAP30;RP1;LOC101114620;SOX17;WWC1;HOXD9;HOXD10;HOXD11;LOC101111401;MYOCD;ZBTB16;TCF4;CBX6;OSR2;TCF7L2;TCFL5;NR2F2;LOC114111168;GLI3;MSX2;BACH2;LMO1;FST;DKK1;FGF9;PIAS1;ZEB1;FOXM1;BEND6;LOC101108627;UHRF1;SMO;RARB;MDFI;GATA6;PRDM1;RXRA;RCOR2;ZEB2;DUSP26	44	1317	633	25029	0.037096
GO:0043547	positive regulation of GTPase activity	biological_process	8	CYTH3;ARHGEF37;ADGRB3;FNBP1;RGS7;SYNGAP1;RGS17;ARHGEF40;DLC1;ARHGAP10;TRNAQ-UUG;HGFAC;RGS12;FGD6;SFRP1;RASGEF1A;ARHGEF17;LOC114117978;RASGRF2;LOC114114536;RALGPS2;MCF2;STXBP5L;RAB3IP;AGAP2;ST5;ARHGEF25;SLC26A10;PSD3;CAMK2D;WNT4;RASA3;PSD;FGFR1;RAPGEFL1;ARHGEF39;RGS5;GRIN1;RGS22;RAP1GAP2;RGS13;RASGRP2	39	1317	426	25029	0.000589098
GO:0006355	regulation of transcription, DNA-templated	biological_process	8	ZNF483;NFATC4;WT1;MEIS2;ZFHX4;NR2F2;IGSF1;SSC5D;NAT14;VGLL3;NOTCH2;PDLIM1;LOC114113956;POU6F1;TCFL5;ZFP69B;LOC114111213;DLX6;ZNF181;RARB;HOXD3;MIR10B;LOC105605861;LOC105607593;ZNF569;RBPMS;LOC114111048;LOC101122457;MYCL;ERN2;LOC101122961;MEIS3;PHF21B;SOX13;SFMBT2;SOX4;EBF1;HOXA10;HOXA11;HOXA9;FOS;HOXD9;HOXD10;HOXD11;LOC105605939;RXRA	38	1317	975	25029	0.981756
GO:0006508	proteolysis	biological_process	7	LOC105616812;LOC101121570;CAPN1;ADAMTS18;LOC101121723;CAPN6;SEM1;HTRA1;C1S;NRIP3;ADAMTS5;LOC101105864;ADAMTS1;KLK12;LAP3;PEPD;TRABD2B;ADAMTS10;HGF;LOC114108628;LOC101109593;DDI1;PREP;MMP19;RHBDL3;CNDP2;HGFAC;RGS12;ADAM22;RELN;MASP1;ADAMTS20;LOC114110156;LOC114110044;PLAT;ADAMTS19;ADAMTS9	34	1317	480	25029	0.0490694
GO:0006351	transcription, DNA-templated	biological_process	8	EBF1;TLE4;HOXA10;HOXA11;HOXA9;RARB;NPAS3;SPOCD1;NFE2;UHRF1;ZFP69B;RBPMS;LOC114111048;ABLIM2;MED12L;MSX2;HMGB2;HOXD9;HOXD10;HOXD11;ZNF181;LOC114113956;NR2F2;HOXD3;MIR10B;BIRC5;TBX3;FOXN4;DPY30;TCF7L2;WWC1;LOC105606592;SSC5D;NAT14;IRF6;FGFR1;RXRA;RXRG;POU6F1	32	1317	747	25029	0.906156
GO:0007186	G protein-coupled receptor signaling pathway	biological_process	5	CALCRL;MC4R;RGS7;ADGRF4;LOC105611997;MRGPRF;LPAR4;CXCL12;GPR176;LOC105609355;CHRM2;ADGRB2;GNG2;RGS13;SFRP1;FZD1;ADGRB3;GPRC5C;GPR63;LOC101104643;ADGRL1;GNAI1;PTGFR;PDE11A;GPR173;ADGRG6;SMO;FRZB;PTGER3;GPRC5B;SFRP2	31	1317	2101	25029	1
GO:0007156	homophilic cell adhesion via plasma membrane adhesion molecules	biological_process	7	CDH3;FAT3;DSG1;LOC106991170;CADM1;LOC101123120;ROBO1;LOC114116396;CDH17;CLSTN2;LOC101102480;LOC105615370;FAT2;PCDHAC1;CDH11;CD200;PCDH9;CDH2;ROBO2;SDK2;LOC114114885;LOC114110152;SMAGP;PCDH18;PCDH10;CLSTN3;PCDH7;LOC101102726;LOC114118749;DCHS1	29	1317	138	25029	1.27237e-10
GO:0006468	protein phosphorylation	biological_process	9	STK31;FGFR1;SPEG;EPHA10;MYLK;NEK2;DCLK1;LOC114113045;FBL;LOC114117989;DYRK1B;WNK3;RPS6KA3;BUB1;CAMK2D;NPR1;RPS6KA1;LMTK3;ROR1;LOC114110455;MMD;NPR2;MYLK3;TTK;CDKL5;MARK1;BIRC5;LOC105605348;PRKG1;MMD2	28	1317	377	25029	0.0426749
GO:0006366	transcription by RNA polymerase II	biological_process	9	EBF1;BACH2;LOC114113045;FOXM1;SALL2;PLAG1;ZEB2;MEIS3;DLX5;HAND2;MAFB;SOX4;ESRRG;LOC101113221;HIVEP3;CREB3L3;HOXA10;HOXA11;HOXA9;OSR2;GLI2;FOS;FOSB;MYOCD;TCFL5;GATA6;OVOL2;ELF3;CREB3L4	27	1317	388	25029	0.0855939
GO:0007155	cell adhesion	biological_process	4	CCN6;LOC114113981;LOC105615370;CCN3;NPHS1;TNC;CXCL12;LAMC2;GPNMB;VCL;LOC101112335;LOC105605975;CIB1;RHOB;COL5A1;RELN;SPON1;DPT;NECTIN3;PCDHAC1;LOC114110433;THBS2;NRXN1;POSTN;MFAP4;CERCAM;LOC114114228	25	1317	211	25029	0.000130472
GO:0043066	negative regulation of apoptotic process	biological_process	9	FLNA;BIRC5;CIB1;LIMS2;ADAMTS20;AQP1;GATA6;WNT7A;GLI2;MSX2;TBX3;LOC101113221;LOC101119835;LOC114117566;LOC105605968;SMO;ANGPT4;GREM1;WNK3;STAT5A;AGAP2;CDK1;DPEP1;RARB;GLI3;ARHGAP10;TRNAQ-UUG	25	1317	334	25029	0.0492533
GO:0035556	intracellular signal transduction	biological_process	5	SOCS2;ASB2;RPS6KA1;WNK3;PLCD3;DGKH;MARK1;MCF2;SPSB1;RGS7;RASA3;NPR2;LOC114114490;NPR1;LOC114110675;DCLK1;RP1;LOC101114620;SOX17;SGK2;TGFBR3;NRG1;DGKA;RPS6KA3;MAST1;ECT2	24	1317	325	25029	0.0601309
GO:0008285	negative regulation of cell population proliferation	biological_process	7	IRF6;CIB1;DLC1;SOX4;RXRA;GJA1;LOC101109369;DPT;ALDH1A2;MSX2;MYOCD;ZEB1;CBFA2T3;FRZB;RARRES1;SLC9A3R1;GDF11;SCIN;ZBTB16;GLI3;P3H3;GNB3;RARB;ADARB1;NOTCH2	24	1317	257	25029	0.00481341
GO:0045893	positive regulation of transcription, DNA-templated	biological_process	9	ZBTB16;NPAS3;NFE2;RXRA;EBF1;ZNF423;HAND2;FBL;LOC114117989;DYRK1B;WNT4;IRF6;TGFB1I1;SOX4;FZD1;MLLT11;TBX3;HOXA10;HOXA11;HOXA9;HMBOX1;LOC114112863;LOC101122329;LOC114111838;HIVEP3;OSR2;LOC101117215;LOC105606592;NR2F2;FOXN4	24	1317	314	25029	0.0436394
GO:0008284	positive regulation of cell population proliferation	biological_process	7	TNC;TBX3;LOC105611998;MAB21L1;CIB1;SFRP2;FOXM1;RARB;MYOCD;LOC114111168;KIF14;CXCL12;PDGFD;SOX4;FGFR1;ALDH1A2;CNTFR;TIMP1;PDGFA;STAT5A;GREM1;LAMC2;OSR2	23	1317	311	25029	0.0637834
GO:0045892	negative regulation of transcription, DNA-templated	biological_process	9	CBFA2T3;HMBOX1;LOC114112863;ZNF423;PRICKLE1;TBX3;BIRC5;TCF7L2;SFRP2;BRCA1;LOC101122457;LOC101122329;LOC114111838;MSX2;TSHZ3;NRG1;HESX1;ELF3;WNT4;CENPF;GREM1;LOC114111168;YWHAQ;FZD1	22	1317	322	25029	0.12784
GO:0043065	positive regulation of apoptotic process	biological_process	9	ECT2;GRIN1;LOC114113045;RXRA;TOP2A;RARB;LOC105605968;MLLT11;RHOB;SOX4;SCIN;IRF5;ALDH1A2;FRZB;HRK;SLIT2;CLIP3;ZBTB16;SAV1;GADD45G;SFRP2	21	1317	193	25029	0.0013215
GO:0010628	positive regulation of gene expression	biological_process	8	LOC101109369;LOC114111168;CNTN1;OSR2;FGF9;C1QTNF1;IL18;HOXD3;MIR10B;VIM;HMGB2;FBLN1;ACTA2;PRDM1;ACTG2;ALDH1A2;CDH3;GJA1;TNC;STOX1;FN1;LOC101110922	21	1317	164	25029	0.000148604
GO:0030198	extracellular matrix organization	biological_process	6	LOC114110565;OLFML2B;ELF3;SPINT1;SERPINB5;EMILIN1;SPOCK2;COL27A1;ADAMTS20;PDGFRA;COL11A1;COL4A6;BGN;SMOC2;ITGA8;POSTN;ABI3BP;FBLN1;RECK;TNFRSF11B	20	1317	81	25029	4.97314e-09
GO:0051301	cell division	biological_process	4	CCNB2;FIGN;LOC101113487;FAM83D;CDC6;LOC114117819;GNAI1;CIB1;KIF14;SPC24;LOC114110776;CCND2;FBXL7;LOC114117823;CDCA3;CDCA2;BIRC5;CDK1	18	1317	209	25029	0.0278326
GO:0008283	cell population proliferation	biological_process	3	LOC105615308;MIF;LOC114112702;LOC114112704;LOC114112701;TXNRD1;LOC114116932;FAM83D;IRS2;TCF7L2;GLI2;LOC114112677;LOC114111168;LOC114112646;FBXL7;DLX5;NRG1;LOC114112489;LOC114112490;LOC114112488;LOC114110288;GNG2	18	1317	218	25029	0.0397413
GO:0007507	heart development	biological_process	6	GLI2;DRC1;RARB;GJA1;CC2D2B;ROBO1;GLI3;PDLIM3;BICC1;ADAM19;KCNJ8;SOX4;HAND2;CACNA1C;LOC114114285;GATA6;NRP2;RXRA;DNAAF3	18	1317	128	25029	0.000131637
GO:0016021	integral component of membrane	cellular_component	5	DNAJC1;ABCA6;LOC114118749;SFRP1;AGTR1;AMHR2;KCNG4;KCNN3;SDC2;MMD2;FAT3;ILDR1;PTPRS;SVOP;BTNL9;LRRC4B;SGCB;LOC105607906;CCDC180;VSTM2L;TFRC;ZDHHC19;LRRTM3;CREB3L3;NPR2;ARMCX1;NPR1;ISLR2;ACPP;ROR1;RIC3;OCLN;FADS6;ANO4;SAMD8;RNF150;CNR1;CLDN7;LOC101123372;SSC5D;NAT14;MAN1A1;GJC1;PRTG;SLC41A2;LOC114115310;KCNB1;CALCRL;PCDH18;HS6ST2;SLC1A3;KCND1;VDAC1;PCDH9;SLC9A9;FRZB;LDLRAD1;FREM1;TMEM213;SORCS2;ADA…	290	1317	6048	25029	0.972235
GO:0005737	cytoplasm	cellular_component	5	LOC114117823;RGS22;IRF6;DNAAF3;PAK3;KCNN3;FLNA;WASF1;WDR1;FILIP1L;CCN3;PDLIM7;FRK;PFN1;ZBED5;PLIN4;PDLIM3;CELF2;ROPN1L;UBE2U;HEBP1;BUB1;KRT7;SNCAIP;FIGN;LOC101111623;CACNA1C;LOC114114285;GNAI1;HECTD2;PPP1R12B;LOC114117264;RGS17;NUMBL;ADARB1;SDC1;DPYS;KANK1;PKNOX2;TRNAW-CCA;AK9;CBS;DLX5;BPNT1;ROPN1;PSAT1;TEKT1;PRDX2;AKAP4;CAPS;PRKG1;IRF5;LDHA;DACT3;SLC9A3R1;KIF22;CNKSR2;BICC1;CNDP2;NDRG4;CFAP46;CA…	250	1317	4095	25029	0.00519177
GO:0070062	extracellular exosome	cellular_component	7	CLSTN3;MLPH;PLS1;PRDX2;LOC101123372;SLC22A11;LOC101116777;TUBB4B;PROM1;LOC101121723;PRELP;VIM;WASF3;CDC42SE2;MYO15A;SLC5A1;LOC114109518;VCL;FN1;ACPP;ALDH1A1;FAT2;FGF9;CDH2;LOC101119835;LOC114117566;PLOD2;PLSCR4;DSP;RYR1;NPHS1;LOC101109369;LOC114113049;LOC101113221;FSTL1;SLIT2;CCDC180;YWHAQ;CAB39L;VDAC1;LOC114113792;TMEM8A;MRPL28;GPRC5B;CIB1;LOC101110711;LOC101110974;SLC5A10;TGFBR3;SDC1;MSRA;LAMB1…	202	1317	2680	25029	6.86569e-08
GO:0005634	nucleus	cellular_component	6	SEM1;TCF4;LDB2;WT1;KDM1B;NR2F2;WASF1;LOC114118278;TJP3;LOC105606592;RPS6KA3;MYOCD;FILIP1L;TCF7L2;PLAG1;KIF22;CAVIN1;LOC114111168;DUSP26;BIRC5;RXRA;FOXN4;TRNP1;LOC101118928;RHOB;ABCG2;CIB1;PKIB;MAFB;GSTM3;LOC114113956;LOC101102680;RCOR2;NICN1;AMT;ACPP;DNAJC1;DSP;OVOL2;OSR2;MYCL;IRF5;LPIN2;GADD45G;TENM4;ZNF181;ESRRG;IRF6;LOC105607481;HECTD2;FRK;PRDM1;CELF2;PTGIS;PHF21B;NEDD4;TCFL5;RAB3IP;GATA6;C7H1…	188	1317	3907	25029	0.922025
GO:0005886	plasma membrane	cellular_component	4	ADCY6;RYR2;INPP5J;STXBP5L;RELN;ARHGAP10;TRNAQ-UUG;CDH3;PLSCR4;LOC101102726;CD55;VCL;SVIL;AK1;CAPN1;LOC114113981;VIM;FCGR2B;PHLDB2;PTGER3;PENK;SPINT1;GRIN1;RGS13;BRCA1;CXCL12;EPB41L2;CDH11;GPM6A;MC4R;ANO5;LOC114114885;KIF14;NTNG1;LOC114118399;LOC105602212;MIR125B;HTRA1;SPIRE1;CACNA1A;ADORA1;LOC114116932;P2RY1;LRP1;NPR2;PAK3;ADGRB2;PRSS12;LOC101111971;CHRM2;NPHS1;LIMS2;STAP2;ADRA2B;FAT3;ABCA12;CIB1…	175	1317	3513	25029	0.79985
GO:0005615	extracellular space	cellular_component	4	IL18;LOC114117978;DKK2;MASP1;RBBP8NL;WNT4;ANGPT4;KERA;SPINT1;LOC101103413;LOC114117593;WNT7A;FSTL1;SEMA3A;STC1;DKK1;IGFBP5;ABCA3;ADAMTS9;HSPG2;LOC105612852;LOC101108131;LOC114114921;GDF11;CES4A;LOC101116828;SERPINB5;C1QTNF1;ADAMTS5;IHH;OGN;BMPER;TNFRSF11B;C9H8orf89;MIF;PDGFD;SPON1;LOC105616741;MTUS1;TNFSF10;LAMB1;HMGB2;CTSW;COL12A1;PTGIS;POSTN;SCUBE1;COL6A3;ANGPTL1;PRTG;GPRC5B;CHRDL2;FGF9;LOC1141…	93	1317	1095	25029	3.5281e-06
GO:0005654	nucleoplasm	cellular_component	6	RARB;MSRA;LOC114111213;RPP25;FOXM1;CAMK2D;PID1;CDC6;LOC101122457;LOC101110711;LOC101110974;SFMBT2;TLE4;STOX1;BDH1;RNF208;FNDC1;SOX4;STARD9;ZBED5;CCDC181;EPB41L2;C2H2orf88;ARHGAP27;LOC114117033;SMAGP;LMNB1;LOC114113956;SMTN;DZIP1;LOC101118999;ZBED8;ACSS2;AK9;TSHZ3;ESRP1;ADARB1;KPNA5;LOC101105290;LOC105611998;HOXD9;HOXD10;HOXD11;KRT8;SOX6;UBXN7;ZEB1;RBPMS;LOC114111048;FBXO32;LOC101109899;LAP3;KLF12…	83	1317	1775	25029	0.88667
GO:0016020	membrane	cellular_component	3	BUB1;SSC5D;NAT14;RASD2;PKD2L2;RASL12;RNF150;LOC101113221;RYR2;FBXL2;PKD2;ROBO2;LOC105605968;KIF15;MKI67;NCAPG;DNAJC1;LOC114110776;CFAP161;HGF;CACNA1C;LOC114114285;LOC114117823;LOC101105290;PPP2R2B;SORCS2;TNC;IMPAD1;ST3GAL3;LDHA;DLC1;DIRAS3;GHDC;ATP2B2;VCL;LOC101109899;MAMDC2;INPP5A;FILIP1L;LOC114113792;ALDOA;EHBP1L1;SLC9A3R1;LOC114117819;GLI2;DNAJA4;RGS17;PDGFD;PSD3;FBL;LOC114117989;DYRK1B;CDK1;Y…	80	1317	1348	25029	0.141697
GO:0005887	integral component of plasma membrane	cellular_component	6	MRGPRF;SLC22A11;PLPPR1;TSPAN18;MMD;TLR5;AQP9;LOC114110156;LOC114110044;SLC22A17;AQP1;THBD;NRXN1;PKD2;LOC105615370;TNFRSF11B;ATP2B2;SSPN;PLPP1;KCNK4;CATSPERZ;EPHA10;ADRA2A;TSPAN2;SLC8A1;LOC114109423;GRM7;LOC105603421;TFRC;ZDHHC19;CLDN1;CHRM3;NRG1;LPAR1;LOC101112084;PCDH7;P2RY14;ARHGEF25;SLC26A10;PLXNA4;CD200;SLC5A10;SLC13A5;SLC38A4;SMAGP;LOC114114000;TENM1;SCNN1A;DCLK1;SLC39A6;LOC101121723;CADM1;F…	79	1317	894	25029	4.63159e-06
GO:0005829	cytosol	cellular_component	6	LOC101113487;GNB4;MAP1B;PRKG1;MAP1LC3A;BIRC5;LPAR1;BCL2L14;PGM2L1;LOC105605968;FMNL2;CYTH3;SNRPG;GJA1;DGKA;KPNA5;CCND2;LPIN2;PDE4D;NBEA;CAMK2D;ABCA12;PCBP4;ABHD14B;DNAJA4;WWC1;PAK3;TXNRD1;GLI3;RASGRP2;PDE11A;SLC12A3;LOC101119835;LOC114117566;RGS7;PANK1;MIR107;PGM5;LOC101118433;ZBED3;SPIRE1;VIM;NOD2;ADGRL1;TUB;FGFR1;RGS2;RGS13;NDRG4;FOS;RAB3IP;RASSF9;HTRA1;NEDD4;C1QTNF1;DLC1;RAP1GAP2;FBXL7;LOC1056…	75	1317	1681	25029	0.945423
GO:0005622	intracellular	cellular_component	4	RASD2;MAP3K9;ANO4;MLLT11;TGFBR3;ANO5;DCLK1;LOC105607593;ZNF569;ADCY8;RASGRF2;MAST1;MAPK15;RYR3;MDFI;SGSM2;RNF125;NRG1;SGK2;ADCY6;DIRAS3;RASGEF1A;RAPGEFL1;DCHS1;RND2;LOC101122457;PLCD3;RASL12;ATP1B1;FGF9;LOC114110675;MCF2;RHOBTB1;LOC106991938;DIRAS2;SCN2A;GRTP1;LOC114109390;PARP8;RP1;LOC101114620;SOX17;ZNF385D;RASA3;RALGPS2;RPS6KA3;LOC114110156;LOC114110044;IL18;LOC105605861;LOC114114490;LOC105605…	52	1317	850	25029	0.145251
GO:0005576	extracellular region	cellular_component	3	RSPO2;WNT4;FST;ITIH5;WNT16;TENM1;LOC105616794;C1QTNF3;LOC101121414;COL11A1;NTNG1;RSPO3;VWA3A;FGFR1;FSTL4;LOC105609355;CXCL12;BGN;OLFML1;FOLR3;NELL2;CD55;GFOD1;LAMC2;COL16A1;ARSK;LOC101109939;EDA;VSTM2L;PENK;LYPD1;PTGDS;LOC101114011;ANGPT1;LOC105603738;DEFB112;ST3GAL3;TFPI2;MGP;C25H10orf99;PTN;TUB;LOC101109077;LOC101104893;HGFAC;RGS12;RELN;NXPH1;FN1;APOE;LOC105615370;PLA2G2C	49	1317	660	25029	0.00992106
GO:0005925	focal adhesion	cellular_component	7	PDLIM1;NFASC;WASF1;CAPN1;TNC;ITGA11;CDH2;PPP1R12A;CD99;TNS1;PHLDB2;LAP3;VIM;FLNC;DLC1;TGFB1I1;PDLIM7;PGM5;RHOU;NEXN;SDC1;EPB41L2;LIMS2;KIF22;LOC114109518;GJA1;HSPG2;FZD1;LOC101121806;MCAM;KIF23;LOC114109417;VCL;RHOB;LOC101113221;FLNA;ITGA8;LOC114116411;SNTB1;DDR2;LOC101116334;YWHAQ;LRP1;SYNPO2;EPB41L5;LOC114113460	44	1317	474	25029	0.000201023
GO:0005739	mitochondrion	cellular_component	6	HRK;GJA1;AGAP2;DUSP26;MGME1;NDRG4;MSRB3;LOC105612674;LOC114109707;LOC114109708;PLIN5;PRXL2A;TSPOAP1;LOC105605968;OXR1;COX5A;NICN1;AMT;PRR5L;SEPT4;LOC114115310;HSDL1;LOC105612852;DACT2;SUGCT;SOX4;LOC101121538;CA5A;SLC25A36;SLC16A1;CAPN1;PDP2;ACSS3;LOC105605348;HSD17B10;CAVIN1;GK;LOC114113049;C7H15orf48;MSRA;MTUS1;CDK1;LAP3;ZBED5;TXNRD1;LYRM2;ACSM1	44	1317	1105	25029	0.981427
GO:0009986	cell surface	cellular_component	4	SDC3;NOTCH2;FZD1;SDC1;GREM1;ANTXR1;ITGA8;LOC101121723;WNT4;CLSTN2;ADAMTS9;PLAT;MSLN;ROBO1;LOC101119835;LOC114117566;CLSTN3;GRIN1;LOC101112335;LOC105605975;ROBO2;SLC39A6;CLMP;KCNH2;NRXN1;CD109;LOC114110156;LOC114110044;WNT7A;LOC105603738;DEFB112;SLIT2;CD55;PROM1;SLC1A3;LPAR1;MIF;LOC114116396;CDH17;SDC2;BGN;P2RY1;RSPO2;THBD;NOD2;GPRC5B;PDGFA	42	1317	374	25029	3.29799e-06
GO:0005524	ATP binding	molecular_function	5	KIF22;AK7;LMTK3;LOC105605348;NOD2;MYO15A;MAP3K19;NPR1;SPEG;LOC114110273;LOC114110776;KIFC1;ATP1B1;KIF23;UBE2U;AK9;MAST1;CAMK2D;MYH11;AMHR2;KIF7;LOC101119835;LOC114117566;PANK1;MIR107;AK1;DNAH10;PAK3;ACTA1;CDKL5;MYO5B;FBL;LOC114117989;DYRK1B;MYO18B;ABCC5;EPHB2;KIF6;MARK1;LOC114113045;RAD54L;MYLK3;MAP3K5;KIF5A;ERN2;P2RX1;GK;MAPK15;SGK2;TK1;BUB1;LOC105605968;ATP10A;DGKH;DNAJA4;ROR1;DCLK1;ABCG2;MAT1A…	94	1317	1590	25029	0.12763
GO:0005509	calcium ion binding	molecular_function	7	MYL3;LOC101123120;HMCN2;CDH2;SCIN;RASGRP2;LOC114114885;LRP1;EFEMP2;LOC114110152;THBS4;LTBP1;PCDHAC1;EDIL3;PCDH10;SLC24A3;CDH11;FBLN2;PKD2L2;CDH3;CALN1;IHH;CLGN;NOTCH2;S100G;MGP;FSTL1;CLSTN2;LOC101102480;SYTL5;EFCAB9;FBLN1;LOC114116396;CDH17;DCHS1;RASGRP1;PSPH;LOC101102726;SCUBE1;FAT3;LOC114109423;GRM7;LOC105603421;PLA2G2C;GRIN1;SLIT2;LOC114118749;CLSTN3;SVEP1;THBS2;LOC114117257;CRB1;NELL2;HSPG2;S…	94	1317	734	25029	1.33227e-15
GO:0046872	metal ion binding	molecular_function	6	OSR2;TGM2;NOS2;IKZF2;AMHR2;EBF1;ZEB2;PDP2;LOC101111962;ZNF462;CNDP2;COX5A;LOC101118398;SALL2;CACNA2D1;BNC2;LOC101122457;TSHZ3;TRERF1;ZNF521;LOC114116151;KLF12;ZCCHC24;TRABD2B;PDE7B;NRP2;LOC105605968;RARB;PDE11A;DNAJA4;LOC114113694;KLF8;LOC101117215;PAK3;ARSK;TSHZ2;HMOX1;ATP2B2;OVOL2;RIMS1;RHOU;WT1;MYLK;LOC114118413;LOC105602268;PFKM;ZNF423;LOC114109518;LOC105605861;ANTXR1;FGD6;TGM7;RNF150;PDE1A;Z…	77	1317	1519	25029	0.652988
GO:0005515	protein binding	molecular_function	4	NTNG1;FAM124A;TRABD2B;NDRG4;ANTXR1;LOC101118433;CD55;HRK;NECAB2;CACNA1C;LOC114114285;CFAP77;LOC105603471;LOC114108628;LOC101109593;LOC114109394;ARMCX1;RXRA;INPP5A;FGFR1;CDK2AP2;SGTB;ROBO2;RBPMS;LOC114111048;IRF6;CALCRL;GRIA4;GRIN1;RIBC1;TBX3;ZFP69B;GFOD1;CCDC170;LOC114109701;ADGRB3;LOC101122611;DNAJC1;FAM13C;KIF5A;RASSF9;CFAP52;RBFOX1;LRP1;LOC101113487;LOC114110281;TLE4;TCF7L2;LOC101122329;LOC114…	66	1317	1261	25029	0.537094
GO:0008270	zinc ion binding	molecular_function	8	MSRB3;RASGRP1;RNF208;ZCCHC24;VAT1L;PDLIM7;TK1;ADAMTS9;JADE3;GATA6;KDM1B;ADAMTS20;PIAS1;ADAMTS1;LIMS2;ZFR2;ADAMTS10;LMO1;DPEP1;GLI2;ABLIM2;CA5A;LOC101106372;LOC105615308;LOC114109065;RARB;ZNF385D;RXRA;PDLIM1;PDLIM3;TFRC;ZDHHC19;TRIM66;MMP19;RNF144A;TRIM9;PHF21B;LOC101112483;ADAM19;ADAMTS5;LOC105603282;CRIP1;TEDC1;ZMIZ1;ESRRG;LOC105616812;LOC114110156;LOC114110044;PRICKLE1;TGFB1I1;ADAMTS3;LOC114115…	61	1317	1263	25029	0.777427
GO:0003677	DNA binding	molecular_function	6	HOXA10;HOXA11;HOXA9;LOC101110711;LOC101110974;LOC101120447;IRF6;LOC101118999;NR2F2;LOC114109686;ZFP69B;TCFL5;TRNP1;PCBP4;ABHD14B;LOC101119941;LOC101109397;ZBED8;SAMD11;LOC101108868;LOC114113045;LOC101105785;TSHZ3;NPAS3;LOC114109690;ZBED3;NUSAP1;LOC101110185;SSC5D;NAT14;LOC101109369;MEIS3;KIF22;LOC101120702;DNAJC1;LOC101106041;ZBED5;RARB;STAT5A;LOC101119679;LOC114109701;MIS18BP1;TSHZ2;FOS;RXRA;ZNF…	49	1317	872	25029	0.336607
GO:0042803	protein homodimerization activity	molecular_function	6	TENM4;TOP2A;FUT1;IZUMO1;CENPF;TENM1;LOC105615308;BIRC5;FLNA;CD200;SMAGP;INHBB;ABCG2;HMOX1;MASP1;PSPH;FGFR1;CADM1;PKD2;TRIM9;SLIT2;PFKM;TFRC;ZDHHC19;GSTM3;PDGFA;JAM3;HAND2;ZBTB16;ECT2;NECTIN3;NR2F2;TCF4;KCNH2;DPY30;RASGRP1;MAP3K5;CAMK2D;CREB3L3	37	1317	658	25029	0.361592
GO:0003700	DNA-binding transcription factor activity	molecular_function	4	HOXD3;MIR10B;SOX4;TCF4;LOC105605861;TCFL5;SOX6;LOC101122457;IRF5;LOC114112702;LOC114112704;LOC114112701;RXRA;GLI3;EBF1;LOC101122961;LOC114112677;FOXN4;ZFP69B;HOXD9;HOXD10;HOXD11;TCF7L2;LOC114111168;NFE2;RCOR2;LOC105605939;ZNF483;SALL2;NFATC4;LOC114112646;TRERF1;CBFA2T3;HIVEP3;MYCL;RARB;POU6F1;LOC114112489;LOC114112490;LOC114112488;FOS;BACH2;IRF6	36	1317	632	25029	0.334938
GO:0042802	identical protein binding	molecular_function	5	HGF;FNBP1;ALDOB;UHRF1;RYR2;ROBO2;SNCAIP;CLDN1;TK1;DACT3;DES;FBLN1;EMILIN1;VIM;ROBO1;C1S;BCHE;FGFR1;CAMK2D;LOC101113487;NPR2;CEP72;GRIA4;SCUBE1;NDC80;HJURP;CLDN3;BAG2;ACPP;EPHB2;LOC101122329;LOC114111838	31	1317	478	25029	0.135336
GO:0046982	protein heterodimerization activity	molecular_function	6	SLC51B;PDGFA;LOC101119679;NECTIN3;SOX6;LOC101106041;TENM1;LOC114109686;LOC101118999;LOC101105290;TOP2A;SOX4;SCUBE1;LOC101108868;ADRA1B;LOC101108627;RP1;LOC101114620;SOX17;FOS;TCF4;CREB3L3;JAM3;HAND2;RXRA;GRIN1;LOC114109701;LOC101110711;LOC101110974;AGTR1	27	1317	450	25029	0.2674
Notes: 1S gene number: Annotated as the number of genes with significant differences for a particular GO.
2TS gene number: The number of genes with significant differences.
3B gene number: Annotated as the number of genes for a particular GO.
4TB gene number: The number of total genes.

## Sheet: Supplementary Table S7
Supplementary Table S7 Scatter plot of KEGG enrichment analysis of differential genes in LP_HBB VS LP_LBB group
KEGG_ID	pathway_name	Genes	S gene number	TS gene number	B gene number	TB gene number	Rich factor	pvalue
04022	cGMP-PKG signaling pathway	LOC101121655;VDAC1;MYLK;ADRA2A;ADCY8;PPP1R12A;RGS2;MYL9;PLN;KCNMB1;ADORA1	11	169	202	13633	0.0544554	4.32202e-05
04020	Calcium signaling pathway	P2RX1;PLN;LOC101113211;MYLK;GRIN1;ADCY8;PTGER3;CHRM3;VDAC1;CAMK2G;RYR3;NOS1;PTGFR	13	169	282	13633	0.0460993	4.97442e-05
04270	Vascular smooth muscle contraction	ADCY8;EDN1;PPP1R12A;KCNMB1;ACTA2;ACTG2;ARHGEF11;MYL9;CALD1;MYLK	10	169	174	13633	0.0574713	6.16632e-05
04310	Wnt signaling pathway	WNT11;DKK1;THSD7A;MMP7;WNT7A;DKK2;CAMK2G;MYC;LOC114118377	9	169	221	13633	0.040724	0.00174743
04921	Oxytocin signaling pathway	ADCY8;RYR3;MYL9;MYLK;CAMK2G;PPP1R12A;RGS2	7	169	174	13633	0.0402299	0.00598037
04911	Insulin secretion	KCNN3;KCNMB1;CAMK2G;CHRM3;ADCY8	5	169	98	13633	0.0510204	0.00741972
04510	Focal adhesion	FLNA;CAV1;TNC;THBS4;PPP1R12A;MYL9;TGFB1I1;ITGA8;MYLK	9	169	295	13633	0.0305085	0.0113249
04926	Relaxin signaling pathway	NOS1;LOC114112253;LOC114112252;LOC114112251;ADCY8;GNG4;EDN1;ACTA2	6	169	169	13633	0.035503	0.0187685
04024	cAMP signaling pathway	ADORA1;PLN;GRIN1;PTGER3;PPP1R12A;CAMK2G;MYL9;ADCY8	8	169	269	13633	0.0297398	0.0189993
04610	Complement and coagulation cascades	MASP1;LOC101104705;LOC106990096;CD55	4	169	111	13633	0.036036	0.0492193
04514	Cell adhesion molecules (CAMs)	LOC114109630;LOC101105609;LOC114109632;CLDN1;ITGA8;CDH3;NRXN1;NTNG1	6	169	245	13633	0.0244898	0.0845963
04066	HIF-1 signaling pathway	GAPDH;CAMK2G;ANGPT1;EDN1	4	169	154	13633	0.025974	0.124593
04115	p53 signaling pathway	VAT1L;LOC114117823;DDB2;LOC101117527	4	169	160	13633	0.025	0.137666
04068	FoxO signaling pathway	SGK1;LOC101121655;LOC114117823;FBXO32	4	169	181	13633	0.0220994	0.187334
04530	Tight junction	CLDN1;MYH11;MYL9;FILIP1;SYNPO2	5	169	279	13633	0.0179211	0.26503
04512	ECM-receptor interaction	TNC;THBS4;ITGA8	3	169	146	13633	0.0205479	0.271404
04912	GnRH signaling pathway	CAMK2G;ADCY8	2	169	111	13633	0.018018	0.401187
04150	mTOR signaling pathway	WNT7A;ATP6V1B1;SGK1;WNT11	4	169	260	13633	0.0153846	0.403367
04350	TGF-beta signaling pathway	LTBP1;MYC	2	169	115	13633	0.0173913	0.41848
04114	Oocyte meiosis	LOC114117823;ADCY8;CAMK2G	3	169	190	13633	0.0157895	0.419792
Notes: 1S gene number: Annotated as the number of genes with significant differences for a particular KEGG.
2TS gene number: The number of genes with significant differences.
3B gene number: Annotated as the number of genes for a particular KEGG.
4TB gene number: The number of total genes.
5Rich factor=S gene number/B gene number.

## Sheet: Supplementary Table S8
Supplementary Table S8 Scatter plot of KEGG enrichment analysis of differential genes in LP_HBB VS LP_LB+ group
KEGG_ID	pathway_name	Genes	S gene number	TS gene number	B gene number	TB gene number	Rich factor	pvalue
04022	cGMP-PKG signaling pathway	ATP1B2;ADRA2B;RGS2;NPR2;ADCY6;CACNA1C;LOC114114285;PRKG1;MRVI1;ADRA1B;BAD;PDE3A;CREB3L4;ATP2B2;SLC8A1;ADCY7;KCNMB4	16	384	202	13633	0.0792079	0.000194493
04110	Cell cycle	CDC20B;TTK;MCM3;BUB1B;MCM4;MAD2L1;ORC1;CDC20;CDK1;CDC25C;CDC6;CHEK1;E2F2;BUB1;MCM2	15	384	201	13633	0.0746269	0.000576027
04512	ECM-receptor interaction	ITGA11;LOC114112489;LOC114112490;LOC114112488;IBSP;LOC114112702;LOC114112704;LOC114112701;SLITRK4;LOC114112644;SDC1;SV2A;LOC114112677;LOC114112646;LAMC2;PRG4	12	384	146	13633	0.0821918	0.000869357
04926	Relaxin signaling pathway	LOC114112702;LOC114112704;LOC114112701;LOC114112644;EGFR;GNB4;FOS;LOC114112489;LOC114112490;LOC114112488;LOC114112677;GNG4;LOC114112646;ADCY6;CREB3L4;ADCY7	12	384	169	13633	0.0710059	0.00301769
04270	Vascular smooth muscle contraction	ADCY6;PLA2G2C;PRKG1;RAMP2;MRVI1;ADRA1B;NPR2;CALD1;CACNA1C;LOC114114285;PPP1R14A;ADCY7;KCNMB4	12	384	174	13633	0.0689655	0.0038241
04151	PI3K-Akt signaling pathway	MAGI2;ITGA11;LOC114112702;LOC114112704;LOC114112701;IBSP;PRG4;GNB4;LOC114112489;LOC114112490;LOC114112488;RXRA;BRCA1;FGFR2;LOC114112646;LOC114112677;LOC114112644;CREB3L4;NR4A1;CHRM2;LOC114114506;EGFR;LPAR4;LPAR1;PDGFD;GNG4;PPP2R2A;BAD;LAMC2	25	384	527	13633	0.0474383	0.00776329
04914	Progesterone-mediated oocyte maturation	BUB1;CDK1;ADCY7;KIF22;MAD2L1;CDC25C;ADCY6;AURKA	8	384	120	13633	0.0666667	0.0201382
04024	cAMP signaling pathway	PLCE1;ADCY6;CHRM2;PTGER3;ATP2B2;FOS;SUCNR1;ADCY7;CREB3L4;CACNA1C;LOC114114285;BAD;ATP1B2;LOC105614203;LOC101104054;PDE3A	14	384	269	13633	0.0520446	0.0204012
04911	Insulin secretion	ADCY7;ABCC8;ATP1B2;ADCY6;KCNMB4;CACNA1C;LOC114114285;CREB3L4	7	384	98	13633	0.0714286	0.02063
04020	Calcium signaling pathway	EGFR;PLCE1;PTGER3;CACNA1C;LOC114114285;CACNA1H;CACNA1A;LOC101113211;SLC8A1;ADCY7;ADRA1B;RYR1;CACNA1G;ATP2B2;CHRM2	14	384	282	13633	0.0496454	0.0290464
04114	Oocyte meiosis	ADCY7;CDK1;CDC20;BUB1;AURKA;CDC25C;ADCY6;MAD2L1;LOC114115342;CDC20B	10	384	190	13633	0.0526316	0.0428413
04540	Gap junction	PDGFD;CDK1;PRKG1;ADCY6;LPAR1;EGFR;ADCY7	7	384	116	13633	0.0603448	0.0455972
04010	MAPK signaling pathway	PRXL2A;CACNA1H;FGFR2;CACNA1G;FGFRL1;STMN2;RALGPS2;PDGFD;FOS;EGFR;CACNA1A;NR4A1;RASGRP1;CACNA1C;LOC114114285;CACNA2D1;RASA2	16	384	368	13633	0.0434783	0.0573351
04921	Oxytocin signaling pathway	ADCY7;ADCY6;EGFR;CACNA1C;LOC114114285;CACNA2D1;RGS2;FOS;RYR1;NPR2	9	384	174	13633	0.0517241	0.0579121
04390	Hippo signaling pathway	BMPR1B;TCF7L2;BMP7;LOC114117257;CRB1;WNT4;FRMD1;LOC114116222;BIRC5;LOC105602432;LOC114111094;LOC114115342;PPP2R2A	10	384	211	13633	0.0473934	0.0755701
04912	GnRH signaling pathway	EGR1;PTX3;EGFR;CACNA1C;LOC114114285;ADCY7;ADCY6	6	384	111	13633	0.0540541	0.0934315
04310	Wnt signaling pathway	TCF7L2;LOC105602432;LOC114111094;FMNL2;LOC114115342;SFRP1;NKD1;LOC114118377;GREM1;TLE4;WNT4	10	384	221	13633	0.0452489	0.0954974
04115	p53 signaling pathway	LOC105611571;CDK1;RRM2;IGFBP5;CHEK1;IGFBP2;LOC114113157	7	384	160	13633	0.04375	0.165888
04918	Thyroid hormone synthesis	ATP1B2;ADCY7;ADCY6;CREB3L4	4	384	85	13633	0.0470588	0.217809
04514	Cell adhesion molecules (CAMs)	NECTIN3;NFASC;LOC101120392;LOC101118514;SDC1;IGDCC4;LOC114109630;LOC101105609;LOC114109632;LOC101114226;CLDN7;CDH2	9	384	245	13633	0.0367347	0.254709
Notes: 1S gene number: Annotated as the number of genes with significant differences for a particular KEGG.
2TS gene number: The number of genes with significant differences.
3B gene number: Annotated as the number of genes for a particular KEGG.
4TB gene number: The number of total genes.
5Rich factor=S gene number/B gene number.

## Sheet: Supplementary Table S9
Supplementary Table S9 Scatter plot of KEGG enrichment analysis of differential genes in LP_LBB VS LP_LB+ group
KEGG_ID	pathway_name	Genes	S gene number	TS gene number	B gene number	TB gene number	Rich factor	pvalue
04512	ECM-receptor interaction	HSPG2;COL4A5;SLITRK4;COCH;COL6A1;FAM171A1;LOC114112646;SDC1;PRG4;LOC114112702;LOC114112704;LOC114112701;SVOP;FN1;ITGA11;ITGA8;THBS2;COL2A1;THBS4;COL6A3;SV2B;LOC114112489;LOC114112490;LOC114112488;LOC114109615;RELN;FSTL1;LAMB1;TNC;LAMC2;COL4A6;LOC114112677;SV2A	29	688	146	13633	0.19863	1.68467e-10
04022	cGMP-PKG signaling pathway	KCNJ8;AGTR1;ADRA1B;ATP1B3;KCNMB1;LOC101118398;MYLK3;PPP1R12A;ADORA1;ADRA2B;VDAC1;ADRA2A;NPR1;ADCY6;IRS2;KCNMB4;NFATC4;CACNA1C;LOC114114285;MYL9;MRVI1;PRKG1;RGS2;SLC8A1;ADCY8;NPR2;ATP1B1;CREB3L4;PLN;GNAI1;MYLK;ATP2B2;CREB3L3	32	688	202	13633	0.158416	7.52571e-09
04510	Focal adhesion	LOC114112489;LOC114112490;LOC114112488;MYLK3;RELN;COL2A1;CCND2;HGF;LAMC2;PDGFA;PDGFD;LOC114112677;ITGA8;FLNA;PRG4;COL6A3;THBS2;KANK1;TNC;LOC114112646;FAM171A1;COCH;LAMB1;TGFB1I1;VCL;LIMS2;COL6A1;LOC114112702;LOC114112704;LOC114112701;ITGA11;MYLK;PAK3;THBS4;PDGFRA;FLNC;PPP1R12A;PPP1R12B;LOC114117264;COL4A5;COL4A6;MYL9;LOC114109615;FN1	39	688	295	13633	0.132203	3.25933e-08
04270	Vascular smooth muscle contraction	ADCY8;ACTG2;ACTA2;CALCRL;AGTR1;PPP1R12A;ADCY6;NPR2;ADRA1B;MYLK3;CACNA1C;LOC114114285;PRKG1;MYL9;CALD1;NPR1;PPP1R14A;PPP1R12B;LOC114117264;PLA2G2C;MRVI1;KCNMB4;MYLK;KANK1;KCNMB1	23	688	174	13633	0.132184	2.18132e-05
04020	Calcium signaling pathway	PDE1A;PTGER3;GNA14;CHRM3;NOS2;CACNA1A;ADCY8;PLCD3;GRIN1;ADRA1B;SLC8A1;CHRM2;PTGFR;MYLK;P2RX1;VDAC1;PDGFRA;AGTR1;RYR2;CYSLTR2;RYR1;CACNA1G;CACNA1H;MYLK3;TACR3;RYR3;CAMK2D;ATP2B2;CACNA1C;LOC114114285;PLN	30	688	282	13633	0.106383	9.25423e-05
04911	Insulin secretion	CACNA1C;LOC114114285;KCNMB4;ADCY8;KCNMB1;CAMK2D;CREB3L4;RYR2;CHRM3;ADCY6;ATP1B3;LOC101118398;CREB3L3;KCNN3;ATP1B1;RAPGEFL1	15	688	98	13633	0.153061	0.000110748
04310	Wnt signaling pathway	FMNL2;CCND2;THSD7A;SFRP1;LOC105613831;LOC101106372;CAMK2D;WDR1;WNT4;DKK1;WNT7A;FRZB;NFATC4;TCF7L2;DKK2;RP1;LOC101114620;SOX17;TLE4;GREM1;PRICKLE1;SOSTDC1;FZD1;LOC114115342;SFRP2;GPC4;WNT16	25	688	221	13633	0.113122	0.000133447
04514	Cell adhesion molecules (CAMs)	LOC101113636;CDH2;CNTN1;LRRC4C;CNTNAP1;ITGA8;SDC1;LOC114113700;HHLA2;SDC2;PECAM1;JAM3;CLDN3;NFASC;NTNG1;NECTIN3;NRCAM;LRRC4B;OCLN;CD99;LOC101114226;CADM1;NRXN1;SDC3;CDH3;CLDN7;CLDN1	26	688	245	13633	0.106122	0.000277106
04151	PI3K-Akt signaling pathway	LPAR4;ITGA8;LOC114114506;SGK2;LOC114112702;LOC114112704;LOC114112701;ANGPT4;FGF9;ITGA11;COL6A3;MAGI2;LPAR1;P3H3;GNB3;RELN;THBS4;FN1;RXRA;GNG2;PDGFD;LOC101102528;PRG4;THBS2;YWHAQ;LOC114112646;COL6A1;LOC114112489;LOC114112490;LOC114112488;LOC114112677;CCND2;CREB3L3;FGFR1;TNC;GNB4;COL2A1;LAMC2;PDGFRA;CREB3L4;COL4A5;BRCA1;COL4A6;ANGPT1;CHRM2;HGF;PDGFA;PPP2R2B;LAMB1	44	688	527	13633	0.0834915	0.00070455
04024	cAMP signaling pathway	CAMK2D;ADORA1;PPP1R12A;GNAI1;LOC101118398;ATP1B3;PLN;GLI3;PLD1;ATP2B2;MYL9;ADCY6;CREB3L3;CHRM2;FOS;PDE4D;RYR2;ADCY8;CACNA1C;LOC114114285;GRIA4;RAPGEFL1;NPR1;ATP1B1;GRIN1;PTGER3;CREB3L4	26	688	269	13633	0.0966543	0.00114151
04921	Oxytocin signaling pathway	CAMK2D;PPP1R12B;LOC114117264;ADCY6;RGS2;NPR2;RYR1;PPP1R12A;RYR3;RYR2;GNAI1;FOS;NFATC4;ADCY8;CACNA2D1;MYL9;NPR1;MYLK3;CACNA1C;LOC114114285;MYLK	19	688	174	13633	0.109195	0.00126029
04926	Relaxin signaling pathway	WDR78;LOC114112646;LOC114112489;LOC114112490;LOC114112488;ACTA2;LOC114112702;LOC114112704;LOC114112701;LOC114112677;NOS2;FOS;P3H3;GNB3;GNG2;CREB3L4;COL4A5;GNB4;CREB3L3;COL4A6;GNAI1;ADCY8;ADCY6	18	688	169	13633	0.106509	0.00221036
04914	Progesterone-mediated oocyte maturation	ADCY8;RPS6KA1;CPEB1;KIF22;CCNB2;LOC114117819;LOC114117823;ADCY6;BUB1;GNAI1;RPS6KA3;CDK1	12	688	120	13633	0.1	0.0179951
04010	MAPK signaling pathway	FGFR1;ANGPT1;RALGPS2;FLNA;GADD45G;HGF;PRXL2A;FLNC;RASGRP2;CACNA1A;CACNA1C;LOC114114285;CACNA1H;RPS6KA3;DUSP4;STMN2;FGF9;ANGPT4;FOS;RASGRP1;MAP3K5;RPS6KA1;CACNA1G;PDGFA;PDGFRA;CACNA2D1;RASGRF2;GRASP;PDGFD	28	688	368	13633	0.076087	0.0199878
04390	Hippo signaling pathway	SAV1;GLI2;LOC114110160;WNT7A;WNT16;BIRC5;FZD1;LOC114117257;CRB1;TCF7L2;YWHAQ;BMPR1B;WWC1;LOC114115342;PPP2R2B;RASSF6;FRMD1;LOC114116222;CCND2;WNT4	18	688	211	13633	0.0853081	0.0206494
04114	Oocyte meiosis	RPS6KA1;ADCY6;ADCY8;CCNB2;CDK1;CDC20;KANK1;YWHAQ;LOC114115342;RPS6KA3;BUB1;LOC114117823;CDC20B;CAMK2D;CPEB1;LOC114117819	16	688	190	13633	0.0842105	0.0310703
04540	Gap junction	CDK1;GJA1;PDGFRA;PRKG1;GNAI1;LPAR1;TUBB4B;PDGFA;ADCY8;ADCY6;PDGFD	11	688	116	13633	0.0948276	0.032327
00100	Steroid biosynthesis	DHCR24;LOC101117786;LSS;TM7SF2	4	688	31	13633	0.129032	0.0687539
04530	Tight junction	MAP3K5;SYNPO2;PPP2R2B;CLDN7;CLDN1;SLC9A3R1;EPB41L5;LOC114113460;MARVELD2;MYH14;POPDC3;FRRS1L;JAM3;OCLN;MYH11;MYL9;FILIP1;TJP3;LOC114110160;NEDD4;CLDN3	20	688	279	13633	0.0716846	0.0724059
04919	Thyroid hormone signaling pathway	PLN;NOTCH2;ATP1B1;RXRA;ATP1B3;MED12L;RXRG;DIO1;LOC101118398;PLCD3;WNT4	11	688	134	13633	0.0820896	0.0761775
Notes: 1S gene number: Annotated as the number of genes with significant differences for a particular KEGG.
2TS gene number: The number of genes with significant differences.
3B gene number: Annotated as the number of genes for a particular KEGG.
4TB gene number: The number of total genes.
5Rich factor=S gene number/B gene number.

## Sheet: Supplementary Table S10
Supplementary Table S10 Bar blot of GO enrichment analysis of differential genes in FP_HBB VS LP_HBB group
GO_ID	GO_Term	GO_function	GO_class	Genes	S gene number	TS gene number	B gene number	TB gene number	pvalue
GO:0006355	regulation of transcription, DNA-templated	biological_process	8	PRRX2;HOXA3;HOXA4;HOXA6;HOXA5;HOXA2;AXIN2;LOC101111220;GTF2B;LOC101122457;LOC101120607;ZNF449;LOC101105270;LOC114118084;LOC105602020;LOC114117950;LOC100527962;ZNF157;DNTTIP2;PAX2;NAB2;THAP11;CTBP1;FHIT;LOC101109843;LOC101104640;ZNF23;LOC105601991;ZNF25;CSDE1;LOC101112491;ZNF473;COMMD4;MED29;SPTY2D1;PRMT5;CDCA7;CNBP;LOC101106975;ZNF2;ZNF404;ARID1B;LOC101114442;ITGB3BP;ZNF189;PNRC2;DDX1;EMX2;RREB1;…	360	8723	965	24765	0.0893453
GO:0055114	oxidation-reduction process	biological_process	4	PTGR2;ZBED1;DHRSX;LOC106990378;LOC101103050;LOC101112335;LOC101112584;LOC105605975;HSD17B10;NDUFA10;LOC105603222;BICDL1;LOC105602913;BMP2;NCF2;LOC101116039;DIO2;LOC114112494;CYB5A;DDO;LOC101121817;LOC114110477;MTHFD2;STEAP2;LOC114115265;RFESD;HSD11B2;LOC114113123;ALDH6A1;MTHFR;NDUFB11;GPD2;LOC101117673;CYP2C18;LOC114110259;NOX4;NDOR1;LOC105606533;QDPR;NOX5;JMJD1C;P4HA1;LOC101113001;TET3;LOC101115…	317	8723	810	24765	0.010198
GO:0045944	positive regulation of transcription by RNA polymerase II	biological_process	10	NR2E1;DAB2IP;CSRNP1;IL33;CTBP2;NUCKS1;CCNL1;NRG1;PIK3R2;LOC101122591;FOXA3;TLR4;TNFRSF1A;ELK1;ZMIZ2;SPX;FOXD2;HDAC5;IRF5;FGFR2;CAMK1;MEF2D;WWOX;BMP2;HCLS1;BMP6;PRPF6;PER1;VAMP2;HLTF;CHUK;TFAP2C;CDH13;LOC101102794;GLI3;ARMCX3;INHBA;TTC36;TMEM25;KMT2A;SS18L2;FHL5;LOC114108772;IRF2BPL;AHI1;EHF;HAX1;UBAP2L;CDK9;MESP1;PBX1;HRAS;FADD;PSIP1;WNT5A;IFT74;HOXD8;NCK1;MED10;LMO2;ZNF639;LOC105605348;LOC105602…	317	8723	853	24765	0.121116
GO:0006351	transcription, DNA-templated	biological_process	8	PPP1R1B;LOC101113696;LOC105604490;MEF2A;HES1;MLF1;IER5;ASXL3;HMGB2;ZNF579;CREBZF;TADA3;NR1H2;ZNF445;PHB2;FOXN3;CTSK;CTSS;ARNT;LOC101120607;CTBP2;ARNTL2;HACE1;PRMT6;LOC114109396;TLE1;LOC114112973;TBL1X;NCOA2;LOC101110340;CNBP;LOC101106975;LOC101103297;JMJD1C;ARID1B;TCEAL8;ZNF512;HDAC3;HOXA3;HOXA4;HOXA6;HOXA5;HOXA2;HEY2;RBPMS;LOC114111048;DRAP1;COL4A2;COMMD4;LRRFIP1;POLR2A;NCOR2;HES2;JUND;ZNF496;KH…	303	8723	746	24765	0.00108725
GO:0000122	negative regulation of transcription by RNA polymerase II	biological_process	10	TWIST1;C1QBP;UBE2D3;LOC114115279;COQ7;TRAF6;MAD2L2;CDK2;NOC2L;VLDLR;LOC101117851;RIPPLY2;CIC;TCF3;LOC101111026;SMYD2;LOC114109010;DNAJC17;NFIC;SALL4;RCOR3;HOXD8;CPEB3;PHF12;CIR1;HDAC7;SMO;IMPACT;PHF21A;LOC101123158;ID1;GATA3;PAF1;CBX6;DDX5;RCOR1;GFI1;HHEX;KAT5;URI1;YBX3;DUSP22;LOC101116852;TBL1X;SKIL;HDAC1;RBBP7;SAP30;HOMEZ;ZBTB1;GLI2;UXT;LRP8;LOC101106873;DAB2IP;MOSPD1;CTR9;PPID;MECP2;HCLS1;LOC1…	246	8723	632	24765	0.0273598
GO:0006412	translation	biological_process	8	RPL11;LOC105606974;LOC101122601;RPL36A;LOC105607128;LOC106990702;LOC101110546;LOC101111674;MRPL24;RSL24D1;LOC114108782;RPS3A;AUTS2;LOC105604842;LOC114110672;LOC114116632;RPS9;LOC101123533;CPEB4;IGHMBP2;RPS17;LOC101122205;LOC114112955;LOC114110640;VWA1;ACBD3;LOC106991444;LOC105613851;LOC114113983;LOC114115666;SLC25A16;LOC114108804;LOC114113597;RPL28;LOC114111301;GTF2H3;LOC114109396;LOC101116404;LO…	246	8723	745	24765	0.906572
GO:0043547	positive regulation of GTPase activity	biological_process	8	RABEP2;FBXO8;LOC114113032;RALGPS1;NRG2;LOC114114474;HRAS;RAPGEF4;EIF2B5;GBF1;RGS16;ACAP2;ADRB1;RAB3GAP1;LOC114108820;LOC101120630;CYTH3;RANGRF;NCKAP1L;RP2;IQSEC2;LRRK2;RAP1GAP;LAMTOR1;LOC114116678;ARHGEF28;NCK2;PLCB1;CDC42EP3;ARHGEF11;LOC101115640;LOC101102411;LOC114114476;DENND2C;ALS2;RASGRP3;SMAP2;IQSEC1;GRIN1;ITGA6;RSU1;SIPA1L1;FZD10;SBF1;GIT2;CDC42EP5;DAB2IP;ARHGEF18;ARFGAP2;EPS8L2;CX3CL1;ELM…	185	8723	426	24765	0.000252175
GO:0007165	signal transduction	biological_process	4	PDAP1;LITAF;SMC3;LOC114115298;CXCL12;ZNF516;C23H18orf32;LOC114110519;LOC114110518;LOC101115926;LOC114110520;PTCH2;MAP3K10;PPFIA1;LOC101110855;RASSF6;SAC3D1;SNX15;LOC101102794;LSP1;SNX17;MAGI3;HNRNPK;RANGAP1;DTNA;NRG2;PPP2R5A;RREB1;LOC114109768;FAM13A;CDK2;GATA3;LRRC32;LOC101109482;GOLT1B;THOC1;SRGAP1;KIFAP3;SALL1;IL15;GRK6;NEK6;CHKA;PDPN;HPCAL4;DLG4;GNB2;LOC101122610;LOC114116936;AXIN1;ABCC8;LOC1…	170	8723	649	24765	1
GO:0043066	negative regulation of apoptotic process	biological_process	9	EIF2AK2;DDB1;PLK2;RHBDD1;LOC105609000;RPS6;CRYAB;NAA16;LOC101105418;PTK2B;APIP;PKHD1;FLNA;WNT5A;SETX;LOC105610791;LOC114110048;LOC114110047;ARF4;ALMS1;LOC101123349;FHL2;SMAD6;LOC105604598;LOC114110401;LOC114113024;LOC114118735;CAT;PHB2;GLI2;DNAJA1;AQP1;LOC101122286;LOC101113221;BAG6;LOC101116252;PIDD1;GREM1;PAX2;BCL11B;GLI3;BLK;EGFR;CITED2;HCK;PIM1;STAT3;LOC114114897;ITCH;DNAJC3;PLK3;IER3;FFAR4;L…	152	8723	332	24765	4.21107e-05
GO:0006357	regulation of transcription by RNA polymerase II	biological_process	9	USP16;MRGBP;SMARCD3;STAT3;LOC114118418;TRERF1;OVOL2;ZBED1;DHRSX;LOC106990378;MED18;RAB9A;LOC101111868;TFCP2;GLO1;GSC2;INHBA;LDB2;SNF8;MED11;DEAF1;LOC114115690;RFXANK;SMARCB1;ENY2;LOC114117003;MRTFB;TRNAC-GCA;MRTFA;ZGPAT;LIME1;TCEA1;EHF;SNW1;ANXA4;HMGB2;UBP1;LOC105605513;PKN1;FOXD2;MED12;ZNF212;TCEAL6;LOC114111465;RFX3;MED9;MED13L;ZNF518A;SP2;ZNF641;ZNF18;FOXQ1;FOXP4;ELP4;SOD2;SP1;CEBPG;RFX6;RUNX2…	146	8723	356	24765	0.0129381
GO:0006468	protein phosphorylation	biological_process	9	NUAK2;NRBP1;NEK9;PDIK1L;SIK3;GRK2;FGFR1;CIT;FASTK;PHKG2;TMEM265;LOC114115843;FASTKD2;RIPK4;LOC101120145;MARK3;LOC114109118;EPHB6;CDK17;SNRK;WNK4;STK17B;TRIB3;GRK6;CASK;SPEG;SMAD5;DYRK3;LOC114117130;LOC114116929;RPS6KA2;CAMK2G;MMD;MARK1;COQ8B;FASTKD1;PAK1;NEK3;LOC101102402;RIOK1;PPP4C;CDK14;APP;LOC105615971;CCND1;RPS6KB1;LRRC32;LOC101109482;EIF2A;MMD2;CREB1;WNK2;PRKRA;MOK;CDK2;PAQR3;CDK18;RPS6KA1;…	143	8723	375	24765	0.128598
GO:0006366	transcription by RNA polymerase II	biological_process	9	HOXA11;HOXA10;HOXA9;ATF1;BARX1;MYBL1;NFKB2;GLI2;POLR2A;NDN;DVL1;MXRA8;NFIC;LMO4;NR5A2;HOXD8;POLR2L;ETS1;BTF3;CEBPZ;LOC114110048;LOC114110047;NR3C1;EIF4G1;FAM131A;POLR2H;FOXO3;LOC114116108;HIVEP2;TAF13;POLR2C;BACH1;KLF5;KLF13;GATA3;GMEB1;ELF3;FOXJ2;LOC114108715;MEF2A;FOXF1;RXRB;ELF5;ZNF639;PBX1;HAND2;ZNF768;POU2F3;TRIP11;NFE2L1;ETV1;LOC114118735;CAMTA1;OVOL2;SMAD1;SMAD2;MAFK;CSRNP1;ARID3A;SALL4;CR…	141	8723	387	24765	0.325249
GO:0045893	positive regulation of transcription, DNA-templated	biological_process	9	CHEK2;RRN3;YWHAH;PPARGC1A;LOC101117324;LOC101105418;SFR1;RNF14;MYBL1;ATOH8;TP53INP1;STAT3;ATXN7L3;TNNI2;INHBA;TADA3;BRPF1;DEAF1;CXXC1;TASP1;NR2F2;LOC105606592;WNT4;CREB5;FGF7;TGFBR1;TFDP1;MYC;FOXL2;KLF2;ZBTB16;PLCB1;SMARCD3;LOC114115690;ARID1A;SFN;STAT1;SMAD3;PTCH1;ENY2;DVL1;MXRA8;MAP3K2;MYCN;PCID2;ZFHX3;GDF6;ING2;SERTAD2;APBB1;HNF1A;NFYC;MAD2L2;FZD7;NEK4;USP16;ING5;RNF20;BRCA2;ILK;BCL10;ZNF516;S…	139	8723	314	24765	0.000536613
GO:0006508	proteolysis	biological_process	7	ADAMTSL1;ADAM12;TMEM249;CFB;C2;SENP8;LOC101122314;ERAP2;ADAMTS20;NPEPL1;CAPN2;LOC114110633;PLAT;ADAMTS1;TNIP1;CAPN8;THSD4;DPP4;ACE2;PCOLCE;MOSPD3;MMP16;CTSD;DPEP2;NPEPPS;KLK12;DESI2;KEL;MYDGF;DPP9;TBL1X;LOC780455;C1S;GGT7;RHBDL3;HABP2;ASRGL1;ADAM33;GFRA4;DDI1;NLN;ADAM8;CLPX;LOC101121570;LOC114113072;PEPD;LOC101117272;LOC101115734;MME;LOC101119820;LAP3;XPNPEP1;C1RL;LOC114109370;HTRA2;CTRC;PGPEP1;L…	136	8723	476	24765	0.999219
GO:0035556	intracellular signal transduction	biological_process	5	DGKI;ARHGEF12;GPER1;NRBP2;RPS6KA3;NPR1;DAPK3;HUNK;STAC2;NET1;CAB39;RASSF5;PLCB3;GUCY1A2;BLNK;SH2D6;LOC101116707;LOC114113163;RACGAP1;MARK1;NUAK2;ARHGAP45;PRKCD;RGS11;DCLK1;DGKE;LOC101112639;UNC13B;SS18;WNK4;AKT3;LOC114110675;LOC101115486;TRNAW-CCA;LOC114109118;RGS6;DGKZ;PRKCH;SHC2;LRRC32;LOC101109482;TIAM2;PRKCI;SRPK2;LOC114114511;RPS6KB2;DVL3;JAK1;LOC114115290;LOC101102528;SH3BP5L;SOCS6;STK17B;S…	130	8723	323	24765	0.0334543
GO:0007186	G protein-coupled receptor signaling pathway	biological_process	5	LOC101115640;LOC101102411;LOC101103499;RGS6;LOC101103238;LOC114114621;LOC101104643;LPAR6;CELSR2;LOC105611997;CELSR1;GNG10;ADIPOR2;TAS2R40;GNG4;LOC101103766;RGS11;HPGD;ARHGEF12;GPRC5B;TM2D1;FFAR4;GPRC5C;GPR179;CCR5;FZD10;MC5R;SMO;GPRC5A;CCL5;SCTR;ADGRL4;CCKBR;CCL25;CALCRL;HRH2;ADGRF5;CCR6;GPR35;FZD1;VIPR2;ACKR3;LOC114109605;LOC114114833;GNA12;PTGER3;GPR132;ADGRL2;GPR173;LOC101107096;SUCNR1;PTGFR;A…	128	8723	2101	24765	1
GO:0016567	protein ubiquitination	biological_process	11	UBE2L3;ANAPC16;CISH;LOC443297;TRAF7;KLHL26;MIB2;DTX4;MARCH3;MUL1;UBE2B;TRIM28;STUB1;ZYG11B;CUL9;FEM1A;ASB11;PIGA;DCAF4;UBE2Q1;TMEM249;LOC101112274;KLHL17;G2E3;FBXO33;RAB40C;CAND1;ZNRF3;LOC101107266;HECTD4;MED30;UVSSA;KLHL21;LOC101113705;UBE2D3;LOC114115279;PJA1;KBTBD12;TRIM59;RNF44;UBC;PDZRN3;LOC105615937;NSMCE2;BACH1;HACE1;VCP;PIGO;FANCG;TRIM11;RNF182;TRIM23;TRIM9;MARCH2;FBXL12;WWTR1;RNF220;GID4…	115	8723	315	24765	0.335161
GO:0007264	small GTPase mediated signal transduction	biological_process	6	LOC114114474;PPM1J;RHOC;MFHAS1;RAB20;RHEB;ARF3;RASL11A;ARF6;LOC105601843;IFT27;RAB40C;AGAP1;YWHAQ;GEM;ARF4;RAB1B;RAB11A;TMEM205;RAB3D;SIAH2;LOC101119694;LOC114113060;LOC114112951;LOC114113061;RIT1;KHDC4;LOC114111305;LOC114111317;RHOBTB1;LOC106991938;RAB38;TRIM23;ARL4D;ARL3;ARL2;RASD2;RASL11B;ARL1;RASGRP2;RAB3B;DIRAS2;RHOB;CPLANE2;RAB28;ARL4C;RALGPS1;AGAP3;LOC101120386;RRAS;RAB27B;RASD1;ARL5B;RAB2…	113	8723	256	24765	0.00188262
GO:0045892	negative regulation of transcription, DNA-templated	biological_process	9	ZBTB21;LOC101101857;PTCH1;CTNNB1;LOC101112936;HDAC1;ZMYND15;LOC101103187;ILF3;PDCD4;DNAJB6;LOC114114581;FOXN3;NONO;FZD1;DDIT3;GMNN;LOC114113124;NR1D1;LOC114113197;ZBTB33;TLE1;LOC114112973;YWHAQ;LOC114111168;RBFOX2;BMP2;CIR1;LOC101118835;MSX2;MESP1;PAX2;C1D;RING1;ID2;BEND5;PPARGC1B;LIMD1;ZNF219;BTRC;TRIM11;ZNF280C;MTA3;LOC101122457;WNT4;PSMC5;KAT6B;ZGPAT;LIME1;PFDN5;KLF10;MDFIC;PPM1F;LOC114116390;…	113	8723	322	24765	0.540717
GO:0008284	positive regulation of cell population proliferation	biological_process	7	EIF5A2;ITGB1BP1;FZR1;HCLS1;TNC;PDGFA;OSMR;PBX1;MAB21L1;COL18A1;TSPYL5;HLX;EPHA1;CUL4A;WWTR1;ID4;PRDX3;PTPN6;AUTS2;LOC105604842;LOC114110672;EMP2;ROGDI;HOXA3;HOXA4;HOXA6;HOXA5;HOXA2;CXCL12;DPP4;CEP131;BAMBI;PDGFC;PKHD1;GADD45GIP1;MVD;GRK5;LOC114110291;RPS9;HBEGF;SSBP3;ROMO1;LOC114114501;CDC7;IL15;NTN1;VWCE;LOC114118384;LOC101117324;CRKL;STAT1;LOC114114871;CNOT7;CDKN1B;PAX2;MAB21L2;NOX1;PTK2B;MTA3;…	112	8723	311	24765	0.405529
GO:0030154	cell differentiation	biological_process	5	ELK1;RGS19;CCDC85B;ARHGEF28;MYORG;C2H9orf24;FGR;SMARCB1;LOC114118454;ETS2;MGP;AXIN2;CAND1;RHOB;TNK1;NXN;FRK;ECSCR;LOC114109678;LOC114109541;LOC114110058;LOC101116852;ZNF750;SMURF1;NR6A1;KIF1BP;GNA12;NDRG2;SLC22A16;TGFBR2;HLX;ALKBH5;EHF;PPARD;LOC114109013;LOC101112639;FOXD2;SPDEF;CTSK;CTSS;ARNT;TWSG1;TMEFF1;CAVIN4;LOC114112933;AAMP;LOC101102285;C1H21orf91;CREBL2;EDF1;BLK;STX2;PGF;LOC114113024;LOC1…	107	8723	252	24765	0.00999304
GO:0006886	intracellular protein transport	biological_process	10	BCAP31;LOC105610290;SAR1B;TOM1L1;COPZ1;TBC1D12;CLTB;RABGAP1L;SNAPIN;SYTL2;AP1G2;NAPG;SGSM3;LOC114113829;TBC1D2;STX7;VPS18;VTI1B;LOC105604362;CHML;NAPB;STX1B;ARFIP1;AP1B1;BCAP29;LOC114114658;COPB2;HID1;RPH3AL;SRGN;VPS26A;SYTL4;LOC105605645;TBC1D22A;STX12;CLTC;TBC1D15;VPS29;STX2;SNX18;SEC23A;LOC114109065;LOC101116707;LOC114113163;SYNDIG1;AP1M2;RAB43;VTI1A;RUNDC1;TBC1D10C;XPOT;IFT27;GGA1;SAR1A;TBC1D…	106	8723	218	24765	3.04616e-05
GO:0015031	protein transport	biological_process	9	AP5M1;ARL3;NACA;COPE;C5H5orf30;DENND1B;LIN7C;LOC114110997;SLC7A6OS;PHAX;AKTIP;NECAP2;LOC114114021;SCAMP5;NECAP1;LOC114110472;LOC101103111;LOC114110453;VPS51;DERL1;PLEKHA8;VPS35L;LOC101108789;STXBP1;IST1;EIF5A;ARF4;ENTR1;YIPF5;YIF1A;LOC114117226;LOC105608797;PSEN1;TRNAA-UGC;LMAN2L;ARCN1;SCAMP2;LOC101120590;SNX9;VPS37D;CADPS;RAB3B;RAB15;KLHL20;TIMM13;LOC114113197;LOC101119659;LOC114114003;DGKD;TIMM…	105	8723	228	24765	0.000458468
GO:0006915	apoptotic process	biological_process	6	PRKCD;ING4;BCL2L15;MAP2K4;IFT57;UBE2D3;LOC114115279;CASP6;PRUNE2;GDF6;ZDHHC16;TIGAR;MEF2A;RRAGA;RMDN3;PPP1R15A;SLC5A11;STK26;EFNA5;AKTIP;MAP3K10;THOC1;LOC101117272;LOC105615229;LOC101117013;BABAM2;MAP3K8;HIP1R;RFK;S100A14;BCLAF1;AIMP2;BEX2;PPID;DYNLL1;ATG5;LOC101111026;BRAT1;CTSC;APP;GULP1;LGALS1;CDCA7;BNIP1;RIPK2;DRAM2;MIEN1;TGFBR2;C1QBP;FAM32A;APIP;HMOX1;LOC101119820;DDIT3;DAD1;LOC105610791;BCL…	103	8723	213	24765	5.17935e-05
GO:0008285	negative regulation of cell population proliferation	biological_process	7	KLF13;ZNF503;SMYD2;TSPAN32;COPS8;LOC101105418;CTNNB1;B4GALT1;LOC105607564;P3H2;LOC101111669;CNOT7;LIF;AXIN2;TOB2;BTG1;GTPBP4;ZBTB16;CDKN2C;RPS6KA2;LOC114113197;IRF1;BMP2;CDH13;NOX4;SH3BP4;MSX2;TBRG1;GLI3;BCL11B;TAX1BP3;RARRES1;RAPGEF2;CUL5;TP53INP1;CD9;TTC36;TMEM25;KMT2A;SIRT6;LOC101119706;ROR2;PHB;KAT2B;LOC114112253;LOC114112252;LOC114112251;CEBPA;ING4;LOC101117673;PTCH1;ITGB1BP1;NF2;TES;SOX4;CH…	103	8723	255	24765	0.0483544
GO:0005737	cytoplasm	cellular_component	5	WDR6;OTULIN;HTR1B;ABRAXAS2;LIG4;LOC114112076;URI1;YRDC;UBE2S;CAVIN1;GPN3;ARPC3;LOC105601873;MCL1;ENSA;IMPA2;GCH1;FOXO3;CACNA1A;ADAP2;HMGB2;MAP4K1;JAK2;LOC114116089;LOC105615111;LOC114116081;ARID1B;HECW2;CENPB;SPEF1;ANP32B;LOC105611998;STYX;EVPL;MSN;LOC101117638;RREB1;LOC114109768;MAF1;MAP2K4;LOC101113705;RNF14;ITCH;HOMEZ;ILK;HERC3;SERPINB1;SSNA1;ILKAP;KHK;ACTR1A;TNFAIP8L2;PCMT1;MAP2K1;ID2;PSMB1;R…	1709	8723	4075	24765	4.44089e-16
GO:0016021	integral component of membrane	cellular_component	5	GAL3ST2;LOC114114475;GPR137C;LOC114116084;MAMDC4;FAM118A;SLC30A7;ADIPOR2;CD3G;ANTXR2;AGTRAP;B3GALT5;SMIM19;MYOF;ZDHHC12;TMEM269;ATP5MC2;TIMMDC1;LOC101109981;TMEM242;CCDC103;FAM187A;TRMT12;RNF139;LOC105615767;SMIM33;B3GNT3;CD151;CNTNAP4;SLC43A3;LOC114118466;LOC101116968;CHST7;SLC10A7;TMEM177;ATP11C;RDH10;GRAMD4;GPR174;TRPV6;TMEM125;WDR83OS;TMCO1;TMEM170A;PRRG4;ROS1;PTPRR;TMBIM4;TMEM205;RAB3D;DTD1;…	1612	8723	6018	24765	1
GO:0005634	nucleus	cellular_component	6	FOXC1;TPPP;DDX1;EBF4;UBE3B;RABL6;PISD;BACH1;SMC1A;SAMSN1;SPDEF;HMGXB3;ERF;ETS2;NGRN;GDPGP1;IL16;LOC114113001;CNOT3;LOC105603612;ELK1;TENM4;PITHD1;LOC114113968;NFYC;THYN1;DDIAS;TOR1AIP1;LOC114109611;LOC101113965;ALYREF;S100A9;SLIRP;LOC101119456;NACA;ANXA4;ITGB4;DUSP26;LOC114116613;PTPN18;TAZ;TIGAR;ETV1;PPP2R3C;PPT1;GEM;CDKN1C;HOMEZ;REEP6;AFMID;LOC114116829;LOC114109004;STN1;LOC105613872;ECD;SSRP1;…	1522	8723	3894	24765	2.5781e-08
GO:0070062	extracellular exosome	cellular_component	7	WNT5B;TIMP3;DVL1;MXRA8;LRRC57;COL12A1;PSMB4;PCOLCE;MOSPD3;LOC101105290;LOC101104287;GLO1;COPS8;TOMM40;TAX1BP1;SLC16A1;NAGLU;CAB39;HSPA9;PLA1A;CDH13;S100A11;ANXA6;GPN3;ARPC3;SYT7;GPRC5B;C8G;LOC106990915;LOC114114996;LOC106991790;LOC101109129;CFAP20;CREB5;ANXA5;LOC114118232;CMTM6;EPHB4;UBE2V2;KIF27;AIF1L;PRDX3;RAP2A;GOLGA7;LOC101108868;GATD1;LOC114109045;C1QTNF5;SPINT1;PSAT1;RPLP1;TRPV6;PTBP1;C11H1…	1276	8723	2670	24765	4.44089e-16
GO:0005654	nucleoplasm	cellular_component	6	ABTB2;KEAP1;IER2;LOC105610486;PSMB3;LOC114110431;GPS1;LOC101111345;RARS;LOC101106791;DPAGT1;THOC1;THOC6;LOC114108730;PHF8;SF3B1;LOC114113063;MRPL10;BDP1;RBM39;MRTFA;LOC101110457;ING4;DCP2;FZR1;SETX;XRCC4;VCAN;DPH3;JMJD1C;HBP1;EPN3;THUMPD1;MECOM;LOC114109599;LOC105605201;C3H12orf10;AKIP1;NUP37;MAFK;STAMBP;PCNA;IRF7;LOC101122286;STN1;RAI14;SPRED1;PPID;GRB2;LOC101110178;DDA1;CHEK1;ZBTB20;LOC10560200…	820	8723	1766	24765	0
GO:0005886	plasma membrane	cellular_component	4	ERAP2;STUB1;SPPL2B;MESD;LOC101119835;LOC114117566;ATP5F1A;TMEM8A;MRPL28;GPC1;FZD1;MSN;LOC105603234;TMEM100;LOC114117886;TRPM3;CDC42EP3;KCNC3;ARL4C;TBC1D10A;GNB5;GDE1;STX11;LOC105612575;SYT12;SYT9;STAT2;NECAP2;NPTXR;FASN;UBE2QL1;LOC101112491;RHBDL2;SNAP29;LRRFIP1;GPR27;LOC105611302;LOC114116235;LOC114116285;AXIN1;RAB23;FLNB;ZP2;BLVRB;NFASC;LOC101121522;STRA6;RILPL1;SUMO1;FLNA;LOC105615971;PIGR;S1P…	777	8723	3500	24765	1
GO:0005829	cytosol	cellular_component	6	PHPT1;GCHFR;PMAIP1;TAZ;GPS1;CDO1;PTPN11;KIF5A;ANXA4;LARS2;PRKCH;TOP2B;DNAJA1;FBXL7;LOC101112936;LOC101102548;LOC101108106;LRR1;PSMD13;RPS18;GOLGA3;DUS3L;PRR22;FOS;CAPN10;LOC114116926;PCBP2;LOC114114190;RACK1;NDRG2;CORO1A;LOC101103297;PPFIA1;LTV1;COPS4;DNAJB2;WNK4;PFDN6;ALAD;HDHD3;FIS1;PARK7;PEX6;LOC105612852;HTRA1;GLI3;UCHL5;DIXDC1;LOC114116484;ACOT7;VPS36;RAPGEF2;LOC101120326;FRAT1;GBF1;LOC10111…	737	8723	1672	24765	5.55112e-15
GO:0016020	membrane	cellular_component	3	GNL3;LOC114109491;RPS2;VPS50;LOC114116084;LCLAT1;LIMK1;RERG;LOC114113815;RPL7A;LOC114114215;MGAT4B;ARHGAP45;RAB32;SELENOT;LOC101116334;ADD3;MGLL;PFKP;AP5M1;CNKSR3;LRRC40;LOC114116613;KLC1;XRCC4;VCAN;DDX55;ANXA2;OGFR;TXLNA;CALU;CDC5L;DCP1B;DIP2B;NCDN;LOC114116625;LOC114117820;KIF15;LOC105615576;TIAM2;AIMP2;DDX24;LOC101101857;GNA11;DCXR;LOC105606262;LOC101107035;DDX39A;CDK9;LOC114108746;KHSRP;LOC10…	616	8723	1342	24765	0
GO:0005739	mitochondrion	cellular_component	6	DDX28;RDH13;LOC101113195;MTFR2;ADAM12;NCBP1;TYMS;DDAH2;MRPL18;LOC101102824;PHYKPL;RPP14;HTD2;AGPAT5;DRG2;SUOX;SLC25A17;ENDOG;CMC2;MPDU1;TRMT1;PTGR2;FAM162A;ACAD11;GMPPB;IP6K1;CMC1;LOC114108644;GFM2;FAM107A;ACOX2;SLC25A27;YKT6;ACOX3;LOC114108662;LOC780467;SPTLC2;DEGS1;LOC114114842;LOC114114844;LOC114115560;BRD8;TRNT1;LOC114113002;LOC101116039;ACP6;SIVA1;DOK4;CHCHD1;FMC1;PYCR2;RAI14;RPS6KB1;LOC1011…	563	8723	1100	24765	1.11254e-28
GO:0005730	nucleolus	cellular_component	6	BCL9L;JAZF1;LOC101110773;RRP12;DDX23;LOC101112474;DPH6;DDX47;LOC114114871;MLLT1;TBL3;MAK16;NSUN5;CASK;NIP7;ENDOV;SEPT2;KNOP1;CDC5L;ILF2;LOC114109045;KAT5;EEF1G;TUT1;DEAF1;SUMO1;KLHL7;CHCHD1;RBM34;LOC114116089;LOC105615111;LOC114116081;LOC101113219;TOE1;TLE1;LOC114112973;RNMT;NOP2;VPS25;LOC114113921;RPS9;DDX54;NEDD1;CRIPT;UTP20;NOP16;TRIM41;MED12;BRIX1;PTPN6;ITPR1;HSPA8;EXOSC3;VCP;PIGO;FANCG;NEPRO…	463	8723	922	24765	1.42517e-21
GO:0005615	extracellular space	cellular_component	4	VWA1;ANXA1;SRGN;VPS26A;COL1A2;FRZB;IDE;LOC114111987;PLAU;C1RL;LOC114114799;WNT6;CXCL16;LOC101120093;PCOLCE;MOSPD3;LIF;ITGAM;ECM2;IFNK;BPIFB1;CHI3L1;MYBPH;FABP3;LOC101116336;LOC101116756;RBBP8NL;LOC114113001;S100A9;RBP4;LOC114117773;PTGIS;CTSV;FGF10;CPNE9;LOC101104705;TINAGL1;CTSF;S100B;NRP1;FSTL1;LOC101104661;FRMD4B;OGN;LOC105603227;CPE;LOC101121570;LOC114113072;KLK13;SLIT2;CERS1;GDF1;PDGFB;LOC10…	349	8723	1090	24765	0.989593
GO:0005794	Golgi apparatus	cellular_component	6	PDCD10;HDAC3;LIPG;CRYL1;KDR;LOC114110610;LOC101102230;VTI1B;LOC114114037;YES1;ZDHHC3;ZDHHC21;DENND4B;ERF;DRAM2;CCDC88A;ARL3;SMO;COPB2;TIPIN;LOC105616285;SYAP1;ERGIC3;SLC30A6;LITAF;AKTIP;HSPB8;STARD9;LOC101120590;TOPBP1;SCYL2;DUSP10;GOLGB1;PMEL;AP1M2;RAB3GAP1;P3H2;IPO5;FGF7;GLA;KIFC3;PDXDC1;LOC101123118;NFKBIE;APC2;FGFRL1;ST6GALNAC4;NEDD4;LRBA;APOB;LOC114114036;SLC39A14;MSH6;MPPE1;ING2;ZFPL1;KIF1C…	305	8723	647	24765	1.79816e-10
GO:0005622	intracellular	cellular_component	4	DOCK6;EPHA2;LOC105610484;LOC114117855;AGTR2;LOC114118284;RHOG;RCAN2;RAB19;LOC101122971;PRKCZ;LOC101122457;ZNF404;JMJD1C;ARHGEF3;EEFSEC;LOC100527962;LOC114110675;SH2D1B;SGSM3;LOC114113829;SPATA13;RGL1;STAC2;RRAS2;SCN2A;LOC114114870;LOC105603383;LOC101122932;NCALD;GRIN2D;LOC101107382;TNFSF15;IL31RA;PITPNC1;ADAM15;EFNA4;HEATR3;RHOBTB2;LOC114114823;LOC105615213;RPS6KA3;SHC2;MAP3K7CL;AVEN;LOC101119987…	299	8723	841	24765	0.432401
GO:0005783	endoplasmic reticulum	cellular_component	6	PLA2G4A;LOC101101856;TMEM129;SAR1A;FIS1;BCHE;ELOVL7;PTN;SLC9A1;HACD1;LOC114117564;TMEM117;EXTL3;MED8;ELOVL1;TMX1;ANKLE2;DNAJA1;RRS1;NDFIP2;LTC4S;LRRC59;HSP90B1;TMEM30A;LOC114116216;LRRC8C;CERS4;LOC114118858;DNAJB9;ASNA1;ACSL5;ZDHHC12;EMD;DLG4;MESD;LOC101106419;TMX3;HACD4;EDEM3;LOC101109027;CNBP;LOC101106975;PSMG1;PTGS2;LOC105602816;CNPY2;CS;TRAPPC6A;ALDH3A2;ACSL3;CREG2;EBPL;MAP2K1;ARCN1;DISC1;GJA…	263	8723	563	24765	9.20532e-09
GO:0005887	integral component of plasma membrane	cellular_component	6	IL17RA;GCGR;OXTR;SSUH2;SLC10A6;SLC26A3;TRPA1;STEAP2;KLB;CD55;TSPAN9;NEO1;ADRA1D;LOC114117474;SLC2A12;SLC19A2;TSPAN2;P2RY14;JAG2;ARHGEF25;SLC26A10;SLC7A6;TRPC6;LOC101122381;MFSD2A;ABCA1;PLAUR;AQP1;GPR87;SLC4A2;ADAM8;ATP2B1;CD200;ATP2A3;CD9;SLC7A9;SLC38A2;SLC6A1;SLC16A4;LAPTM5;PKD2;SLC22A3;SLC28A1;GJA5;KCNH3;SLC2A10;ICOSLG;LMAN2;SLC5A11;DCLK1;TSPAN6;FLT4;LRRC32;LOC101109482;NSD3;PLPP5;LOC114114621;…	261	8723	889	24765	0.999931
GO:0005524	ATP binding	molecular_function	5	MLKL;DHX15;TESK1;APAF1;LOC105611847;TARS;LOC101113264;SMCHD1;PSMC1;TLK2;PRKCD;ATP2C2;STARD9;ABCB6;CDK4;DTYMK;RAD51C;LOC105604710;PAPSS1;CHKA;HKDC1;ENPP1;CDK20;IGHMBP2;DDX24;RPS6KA1;DDX39A;YTHDC2;LOC101108887;DGKE;KIF1A;IPPK;NOL9;DHX38;PAN3;LOC114117130;LOC114116929;LOC105604362;LOC106991342;PAK6;MERTK;RFC2;NTRK3;PBK;LOC114116084;ATP6V1A;RFC1;PAK1;ATP11B;LOC105605606;CDK1;LOC105605968;NMNAT2;RARS;…	662	8723	1583	24765	1.13995e-08
GO:0046872	metal ion binding	molecular_function	6	PRMT3;LOC105610902;LOC101110521;PRDM16;LOC114112736;LOC114112737;APLF;SDHD;LOC114112980;LOC114112981;CPPED1;NUBP1;ARHGEF28;PDE6B;ENPP3;LOC105605937;ZNF518A;ZKSCAN8;PFKL;ZBTB25;SALL1;HGS;PRDM2;KLF4;KDM6B;U2AF1;LOC101104520;ZMYND15;VAV3;RPS27;HDHD2;PDE1A;AGFG1;ZFPL1;THOP1;RUNX1T1;LOC101117527;LOC101108155;OLA1;LOC114108620;ZNF165;POLR2K;SPAG1;PRKCE;RFNG;PAN3;TIMM10B;TRABD2B;ZNF133;LOC101121441;ATP1…	613	8723	1508	24765	3.67452e-06
GO:0031625	ubiquitin protein ligase binding	molecular_function	7	SMG5;PAQR6;BLZF1;HSPA9;TUBA1A;LOC106990101;LOC114113751;JAK1;LOC114115290;LOC101102528;UBE2G2;TPI1;FANCL;LOC101120326;RNF40;ERLIN2;CUL9;LRPPRC;AXIN1;SMAD2;CCDC50;TRNAY-GUA;LOC105609553;PIAS4;TRIB1;SMC6;TRAF4;LOC101113728;UBE2T;HERC2;LOC114109611;LOC101113965;LOC105601893;SPART;SNCAIP;CHEK2;AKTIP;UBC;AMBRA1;UBE2V2;LOC114114078;LOC114115332;IKBKE;SMAD3;RALB;ERLIN1;UBOX5;FASTKD5;HSPD1;TNFRSF1B;PINK1…	139	8723	290	24765	5.17756e-06
GO:0043022	ribosome binding	molecular_function	6	IGHMBP2;IMPACT;GCN1;CPEB4;EIF2A;EIF5A;C17H12orf65;NAA15;EIF3K;YTHDF1;LETM2;NAA16;SBDS;EIF6;PYM1;LOC114115630;ABCF1;EIF5A2;BAG6;LOC105602566;CPEB1;LETM1;OLA1;MRPL58;CPEB3;LOC114115876	26	8723	38	24765	3.1385e-05
GO:0019901	protein kinase binding	molecular_function	7	LOC114115318;TBL2;SUFU;DVL1;MXRA8;PPP1CC;LOC114110614;PFKFB2;CDKN2D;CEP152;LOC114117130;LOC114116929;AP1B1;MSH2;HIF1A;CASP9;TPRKB;NR4A3;MAP3K2;LOC106991797;PRKAG2;NEK6;LOC114111987;LOC101107729;PRKRIP1;LOC101111229;LOC114116592;KAT2B;CCND1;SPRED1;FGR;NBEA;TRAF4;EPHA1;TOM1L1;GYS1;CRY1;RGCC;LOC101110773;KCNA5;LOC101123362;CCNL1;LOC101105418;LOC101114294;INKA2;STAT3;SPDYC;MAP2K3;ILK;MVP;PAGR1;PRRT2;…	169	8723	373	24765	3.30523e-05
GO:0051082	unfolded protein binding	molecular_function	5	HSPA1L;LSM2;TMEM67;DNAJB11;DNAJA4;DNAJB6;LOC114114581;HSPA8;CCT5;SERPINH1;CALR;HSP90AB1;GRPEL1;LOC101102789;SYVN1;AAMP;TUBA1A;LOC106990101;LOC114113751;CLPX;TRAP1;HSP90AA1;LOC114114906;TCP1;LOC114116238;LOC114117222;LOC105615221;LOC101102392;LOC105604710;SCG5;HSPA6;LOC114110979;PFDN6;DNAJB2;UGGT1;NWD2;LOC114115656;CCT2;LOC101105418;CRYAB;PFDN2;LOC105605968;CDC37L1;LOC106990104;PFDN5;PDRG1;CCT8;LO…	62	8723	116	24765	4.312e-05
GO:0002020	protease binding	molecular_function	6	DPP4;CFLAR;RYR1;TWNK;ECM1;SERPINE1;BDKRB1;BDKRB2;SERPINA1;ADRM1;SRI;ITGAV;LOC101122940;FAP;ITGA3;TNFAIP3;SERPINF2;BRCA2;BCL10;CASP8AP2;UBC;LOC101116548;LOC101123244;LOC114109616;TIMP3;ANXA2;FLOT1;LOC114109370;TRMT12;RNF139;DVL3;POLG;RFFL;LOC101105208;PINK1;ADAMTSL4;LOC114116429;CHL1;CCBE1	35	8723	57	24765	4.93306e-05
GO:0004004	ATP-dependent RNA helicase activity	molecular_function	11	DDX21;LOC114110819;DDX41;YTHDC2;DHX8;TDRD9;DDX27;DDX50;EIF4A1;CD68;LOC114117063;DDX31;HELB;EIF4A3;LOC101118971;LOC114112156;DHX29;DHX38;AUP1;DQX1;DDX39A;DDX54;DDX5;DDX18;LOC101116631;DDX47;LOC114118232;DHX37;DDX4;DDX1;DDX23;DHX16;DDX20;DHX15;LOC101105724;DDX10;DDX52;SUPV3L1;EIF4A2;LOC114111253;DDX59;DDX51;DDX28;DDX56;DDX6;DDX24;DDX49	43	8723	75	24765	7.44272e-05
GO:0043021	ribonucleoprotein complex binding	molecular_function	5	EEFSEC;IFIH1;CD2BP2;HNRNPK;PQBP1;WDR12;PES1;RNASEL;PRMT7;LOC101118971;LOC101102794;LOC101123349;UHMK1;TRNAC-GCA;BOP1;SRP54;LOC105608852;PRMT5;PRPF6;LOC114110048;LOC114110047;PPIH;YBX1;HNRNPU;ITCH	22	8723	32	24765	0.000115305
GO:0005525	GTP binding	molecular_function	8	LOC101111633;NKIRAS2;LOC101105810;SUCLG2;RAB9A;LOC101111868;RRAD;HHAT;GPN3;ARPC3;HRAS;RASL11A;ARF6;DNM1L;TMEM250;LOC114115876;GTPBP10;CPLANE2;GTPBP3;RHOT2;LOC101103906;TUBG2;RASD1;PROCA1;RAB34;OPA1;LOC114111314;LOC114108739;LOC114115617;ARF5;RAB1B;TSR1;GNAI3;IRGQ;RAB23;TUBA4A;ARF4;RND1;ARL4C;RHOBTB1;LOC106991938;DIRAS2;GNL3;LOC114109491;ARF1;LOC101114018;SAR1A;GNA15;MTG1;LOC101104530;RASL12;LOC11…	207	8723	480	24765	0.000181502
Notes: 1S gene number: Annotated as the number of genes with significant differences for a particular GO.
2TS gene number: The number of genes with significant differences.
3B gene number: Annotated as the number of genes for a particular GO.
4TB gene number: The number of total genes.

[truncated: 8 more sheets: Supplementary Table S11, Supplementary Table S12, Supplementary Table S13, Supplementary Table S14, Supplementary Table S15, Supplementary Table S16, Supplementary Table S17, Supplementary Table S18]
